# Supplementary material for: Poly[diaqua­(μ5-1H-imidazole-4,5-di­carboxyl­ato)(μ4-1H-imidazole-4,5-di­carboxyl­ato)tris­ilver(I)ytterbium(III)]
Source: Acta Crystallogr Sect E Struct Rep Online. 2012 Jul 18;68(Pt 8):m1073–4. doi: 10.1107/S1600536812031303 (PMC3414133; doi:10.1107/S1600536812031303)
Supplement: Supplementary file 1 [file e-68-m1073-sup1.cif]

##############################################################################
#                                                                            #
# This CIF contains the data in a paper accepted for publication in          #
# Acta Crystallographica Section E. It conforms to the requirements of       #
# Notes for Authors for Acta Crystallographica Section E, and has been       #
# peer reviewed under the auspices of the IUCr Commission on Journals.       #
#                                                                            #
# Full details of the Crystallographic Information File format               #
# are given in the paper "The Crystallographic Information File (CIF):       #
# a New Standard Archive File for Crystallography" by S. R. Hall, F. H.      #
# Allen and I. D. Brown [Acta Cryst. (1991), A47, 655-685].                  #
#                                                                            #
# The current version of the core CIF dictionary is obtainable from          #
# ftp://ftp.iucr.org/pub/cif_core.dic.                                       #
#                                                                            #
# Software is freely available for graphical display of the structure(s)     #
# in this CIF. For information consult the CIF software page                 #
# http://www.iucr.org/resources/cif/software.                                #
#                                                                            #
# This file may be used for bona fide research purposes within the           #
# scientific community so long as proper attribution is given to the journal # 
# article from which it was obtained.                                        #
#                                                                            #
##############################################################################
data_I
_audit_creation_method     'SHELXL97'
_chemical_name_systematic
;
Poly[diaqua(\m~5~-1<i>H</i>-imidazole-4,5-dicarboxylato)(\m~4~-1<i>H</i>-
imidazole-4,5-dicarboxylato)trisilver(I)ytterbium(III)]
;
_chemical_name_common     ?
_chemical_formula_moiety     'C10 H6 Ag3 N4 O10 Yb'
_chemical_formula_sum     'C10 H6 Ag3 N4 O10 Yb'
_chemical_formula_iupac     '[Ag3 Yb (C5 H N2 O4)2 (H2 O)2]'
_chemical_formula_weight     838.84
_chemical_melting_point     ?
_symmetry_cell_setting     monoclinic
_symmetry_space_group_name_H-M     'C 2/c'
_symmetry_space_group_name_Hall     '-C 2yc'
loop_
    _symmetry_equiv_pos_as_xyz
    'x, y, z'
    '-x, y, -z+1/2'
    'x+1/2, y+1/2, z'
    '-x+1/2, y+1/2, -z+1/2'
    '-x, -y, -z'
    'x, -y, z-1/2'
    '-x+1/2, -y+1/2, -z'
    'x+1/2, -y+1/2, z-1/2'
_cell_length_a     12.6850(7)
_cell_length_b     8.6643(5)
_cell_length_c     28.4015(16)
_cell_angle_alpha     90.00
_cell_angle_beta     97.6860(10)
_cell_angle_gamma     90.00
_cell_volume     3093.5(3)
_cell_formula_units_Z     8
_cell_measurement_reflns_used     4947
_cell_measurement_theta_min     2.86
_cell_measurement_theta_max     28.08
_cell_measurement_temperature     295(2)
_exptl_crystal_description     'block'
_exptl_crystal_colour     'colourless'
_exptl_crystal_size_max     0.20
_exptl_crystal_size_mid     0.18
_exptl_crystal_size_min     0.17
_exptl_crystal_density_diffrn     3.602
_exptl_crystal_density_meas     ?
_exptl_crystal_density_method     'not measured'
_exptl_crystal_F_000     3080
_exptl_absorpt_coefficient_mu     9.802
_exptl_absorpt_correction_type     multi-scan
_exptl_absorpt_process_details     '(<i>SADABS</i>; Sheldrick, 1996)'
_exptl_absorpt_correction_T_min     0.162
_exptl_absorpt_correction_T_max     0.189
_exptl_special_details
;
;
_diffrn_ambient_temperature     295(2)
_diffrn_radiation_type     MoK\a
_diffrn_radiation_wavelength     0.71073
_diffrn_radiation_source     'fine-focus sealed tube'
_diffrn_radiation_monochromator     'graphite'
_diffrn_measurement_device_type     'Bruker APEXII CCD'
_diffrn_measurement_method     '\f and \w scan'
_diffrn_detector_area_resol_mean     ?
_diffrn_reflns_number     7613
_diffrn_reflns_av_R_equivalents     0.0259
_diffrn_reflns_av_sigmaI/netI     0.0304
_diffrn_reflns_theta_min     1.45
_diffrn_reflns_theta_max     25.20
_diffrn_reflns_theta_full     25.20
_diffrn_measured_fraction_theta_max     0.999
_diffrn_measured_fraction_theta_full     0.999
_diffrn_reflns_limit_h_min     -13
_diffrn_reflns_limit_h_max     15
_diffrn_reflns_limit_k_min     -10
_diffrn_reflns_limit_k_max     8
_diffrn_reflns_limit_l_min     -34
_diffrn_reflns_limit_l_max     34
_diffrn_standards_number     ?
_diffrn_standards_interval_count     ?
_diffrn_standards_interval_time     ?
_diffrn_standards_decay_%     ?
_refine_special_details
;
 Refinement of <i>F</i>^2^ against ALL reflections. The weighted
 <i>R</i>-factor <i>wR</i> and goodness of fit <i>S</i> are based on
 <i>F</i>^2^, conventional <i>R</i>-factors <i>R</i> are based on <i>F</i>,
 with <i>F</i> set to zero for negative <i>F</i>^2^. The threshold expression
 of <i>F</i>^2^ > \s(<i>F</i>^2^) is used only for calculating
 <i>R</i>-factors(gt) <i>etc</i>. and is not relevant to the choice of
 reflections for refinement. <i>R</i>-factors based on <i>F</i>^2^ are
 statistically about twice as large as those based on <i>F</i>, and
 <i>R</i>-factors based on ALL data will be even larger.
;
_reflns_number_total     2794
_reflns_number_gt     2629
_reflns_threshold_expression     I>2\s(I)
_refine_ls_structure_factor_coef     Fsqd
_refine_ls_matrix_type     full
_refine_ls_R_factor_all     0.0256
_refine_ls_R_factor_gt     0.0235
_refine_ls_wR_factor_gt     0.0537
_refine_ls_wR_factor_ref     0.0546
_refine_ls_goodness_of_fit_ref     1.185
_refine_ls_restrained_S_all     1.185
_refine_ls_number_reflns     2794
_refine_ls_number_parameters     265
_refine_ls_number_restraints     4
_refine_ls_hydrogen_treatment     mixed
_refine_ls_weighting_scheme     calc
_refine_ls_weighting_details
         'calc w=1/[\s^2^(Fo^2^)+(0.0213P)^2^+8.4063P] where P=(Fo^2^+2Fc^2^)/3'
_atom_sites_solution_hydrogens     geom
_atom_sites_solution_primary     direct
_atom_sites_solution_secondary     difmap
_refine_ls_shift/su_max     0.001
_refine_ls_shift/su_mean     0.000
_refine_diff_density_max     0.579
_refine_diff_density_min     -1.294
_refine_ls_extinction_method     'none'
_refine_ls_extinction_coef     ?
loop_
    _atom_type_symbol
    _atom_type_description
    _atom_type_scat_dispersion_real
    _atom_type_scat_dispersion_imag
    _atom_type_scat_source
    'C' 'C' 0.0033 0.0016
                         'International Tables Vol C Tables 4.2.6.8 and 6.1.1.4'
    'H' 'H' 0.0000 0.0000
                         'International Tables Vol C Tables 4.2.6.8 and 6.1.1.4'
    'N' 'N' 0.0061 0.0033
                         'International Tables Vol C Tables 4.2.6.8 and 6.1.1.4'
    'O' 'O' 0.0106 0.0060
                         'International Tables Vol C Tables 4.2.6.8 and 6.1.1.4'
    'Ag' 'Ag' -0.8971 1.1015
                         'International Tables Vol C Tables 4.2.6.8 and 6.1.1.4'
    'Yb' 'Yb' -0.3850 5.5486
                         'International Tables Vol C Tables 4.2.6.8 and 6.1.1.4'
_computing_data_collection     '<i>APEX2</i> (Bruker, 2004)'
_computing_cell_refinement     '<i>SAINT</i> (Bruker, 2004)'
_computing_data_reduction     '<i>SAINT</i> (Bruker, 2004)'
_computing_structure_solution     '<i>SHELXS97</i> (Sheldrick, 2008)'
_computing_structure_refinement     '<i>SHELXL97</i> (Sheldrick, 2008)'
_computing_molecular_graphics     '<i>SHELXTL</i> (Sheldrick, 2008)'
_computing_publication_material     '<i>SHELXL97</i> (Sheldrick, 2008)'
loop_
    _atom_site_type_symbol
    _atom_site_label
    _atom_site_fract_x
    _atom_site_fract_y
    _atom_site_fract_z
    _atom_site_U_iso_or_equiv
    _atom_site_adp_type
    _atom_site_calc_flag
    _atom_site_refinement_flags
    _atom_site_occupancy
    _atom_site_symmetry_multiplicity
    _atom_site_disorder_assembly
    _atom_site_disorder_group
    Yb Yb1 0.062585(17) 0.17662(3) 0.534835(7) 0.01157(8) Uani d . 1 1 . .
    Ag Ag1 -0.08531(4) 0.52086(5) 0.638040(16) 0.02463(12) Uani d . 1 1 . .
    Ag Ag2 0.18074(4) 0.78628(5) 0.663984(15) 0.02278(12) Uani d . 1 1 . .
    Ag Ag3 -0.12303(3) 0.14446(5) 0.739965(13) 0.02025(11) Uani d . 1 1 . .
    C C1 0.1656(4) 0.4861(6) 0.59111(17) 0.0128(11) Uani d . 1 1 . .
    C C2 0.1594(4) 0.4326(6) 0.64091(16) 0.0114(10) Uani d . 1 1 . .
    C C3 0.1486(4) 0.4663(6) 0.71522(17) 0.0163(11) Uani d . 1 1 . .
    H H3 0.1434 0.5143 0.7441 0.020 Uiso calc R 1 1 . .
    C C4 0.1601(4) 0.2898(6) 0.66262(17) 0.0119(10) Uani d . 1 1 . .
    C C5 0.1733(4) 0.1266(6) 0.64641(17) 0.0120(11) Uani d . 1 1 . .
    C C6 -0.0760(4) 0.1879(6) 0.62733(17) 0.0121(11) Uani d . 1 1 . .
    C C7 -0.0744(4) 0.0214(6) 0.64145(16) 0.0124(11) Uani d . 1 1 . .
    C C8 -0.0872(4) -0.1680(6) 0.68906(18) 0.0173(12) Uani d . 1 1 . .
    H H8 -0.0933 -0.2230 0.7167 0.021 Uiso calc R 1 1 . .
    C C9 -0.0685(4) -0.1163(6) 0.61662(17) 0.0114(10) Uani d . 1 1 . .
    C C10 -0.0598(4) -0.1506(6) 0.56693(17) 0.0121(11) Uani d . 1 1 . .
    O O1 0.1765(3) 0.6248(4) 0.58442(12) 0.0255(10) Uani d . 1 1 . .
    O O2 0.1559(3) 0.3874(4) 0.55739(12) 0.0172(8) Uani d . 1 1 . .
    O O3 0.1588(3) 0.0949(4) 0.60304(12) 0.0169(8) Uani d . 1 1 . .
    O O4 0.1991(3) 0.0300(4) 0.67886(12) 0.0196(8) Uani d . 1 1 . .
    O O5 -0.1075(3) 0.2825(4) 0.65620(13) 0.0200(8) Uani d . 1 1 . .
    O O6 -0.0463(3) 0.2298(4) 0.58910(12) 0.0171(8) Uani d . 1 1 . .
    O O7 -0.0256(3) -0.0485(4) 0.54003(11) 0.0164(8) Uani d . 1 1 . .
    O O8 -0.0893(3) -0.2776(4) 0.54873(12) 0.0193(8) Uani d . 1 1 . .
    N N1 0.1517(3) 0.5441(5) 0.67471(14) 0.0148(9) Uani d . 1 1 . .
    N N2 0.1537(4) 0.3137(5) 0.71038(14) 0.0149(9) Uani d . 1 1 . .
    N N3 -0.0869(3) -0.0151(5) 0.68748(14) 0.0140(9) Uani d . 1 1 . .
    N N4 -0.0780(3) -0.2366(5) 0.64767(14) 0.0142(9) Uani d . 1 1 . .
    O O1W 0.2245(3) 0.0680(5) 0.51848(13) 0.0221(9) Uani d D 1 1 . .
    H H1W 0.275(4) 0.079(8) 0.5390(17) 0.033 Uiso d D 1 1 . .
    H H2W 0.249(5) 0.075(8) 0.4936(13) 0.033 Uiso d D 1 1 . .
    O O2W -0.0917(4) 0.2942(6) 0.50178(14) 0.0347(11) Uani d D 1 1 . .
    H H4W -0.130(5) 0.298(9) 0.4768(15) 0.052 Uiso d D 1 1 . .
    H H3W -0.138(5) 0.331(8) 0.515(3) 0.052 Uiso d D 1 1 . .
loop_
    _atom_site_aniso_label
    _atom_site_aniso_U_11
    _atom_site_aniso_U_22
    _atom_site_aniso_U_33
    _atom_site_aniso_U_12
    _atom_site_aniso_U_13
    _atom_site_aniso_U_23
    Yb1 0.01795(13) 0.01015(13) 0.00699(12) -0.00344(9) 0.00307(8) -0.00139(8)
    Ag1 0.0334(3) 0.0086(2) 0.0326(3) -0.00032(18) 0.00726(19) 0.00049(18)
    Ag2 0.0308(3) 0.0085(2) 0.0290(2) -0.00071(17) 0.00390(19) -0.00148(17)
    Ag3 0.0304(3) 0.0191(2) 0.0125(2) 0.00166(18) 0.00737(17) -0.00609(16)
    C1 0.015(3) 0.010(3) 0.012(2) -0.003(2) -0.001(2) 0.001(2)
    C2 0.015(3) 0.011(3) 0.008(2) 0.001(2) 0.0039(19) 0.000(2)
    C3 0.027(3) 0.015(3) 0.008(2) 0.002(2) 0.007(2) -0.003(2)
    C4 0.020(3) 0.008(3) 0.009(2) -0.002(2) 0.004(2) -0.0018(19)
    C5 0.010(2) 0.012(3) 0.014(3) -0.002(2) 0.0024(19) -0.001(2)
    C6 0.016(3) 0.010(3) 0.010(2) -0.002(2) 0.001(2) -0.001(2)
    C7 0.018(3) 0.011(3) 0.008(2) 0.003(2) 0.0023(19) -0.0003(19)
    C8 0.026(3) 0.012(3) 0.015(3) 0.000(2) 0.009(2) 0.003(2)
    C9 0.012(3) 0.008(3) 0.015(2) -0.003(2) 0.004(2) 0.002(2)
    C10 0.011(3) 0.011(3) 0.013(2) -0.001(2) -0.001(2) 0.001(2)
    O1 0.052(3) 0.010(2) 0.0124(19) -0.0062(18) -0.0007(18) 0.0020(15)
    O2 0.030(2) 0.014(2) 0.0091(17) -0.0080(16) 0.0047(15) -0.0025(15)
    O3 0.026(2) 0.015(2) 0.0093(17) 0.0017(16) 0.0018(14) -0.0024(15)
    O4 0.039(2) 0.0067(19) 0.0121(18) 0.0035(17) 0.0004(16) -0.0005(15)
    O5 0.035(2) 0.009(2) 0.0194(19) 0.0001(16) 0.0143(17) -0.0007(16)
    O6 0.026(2) 0.014(2) 0.0124(18) -0.0004(16) 0.0070(15) 0.0023(15)
    O7 0.026(2) 0.015(2) 0.0091(17) -0.0094(16) 0.0056(15) -0.0020(15)
    O8 0.029(2) 0.013(2) 0.0175(19) -0.0060(16) 0.0063(16) -0.0095(16)
    N1 0.022(2) 0.011(2) 0.011(2) -0.0014(19) 0.0023(17) -0.0002(18)
    N2 0.024(2) 0.013(2) 0.008(2) -0.0016(18) 0.0048(17) -0.0012(17)
    N3 0.023(2) 0.010(2) 0.010(2) 0.0014(18) 0.0071(18) 0.0000(17)
    N4 0.022(2) 0.007(2) 0.015(2) 0.0018(18) 0.0071(18) 0.0032(17)
    O1W 0.019(2) 0.032(2) 0.015(2) -0.0022(18) 0.0042(15) -0.0015(18)
    O2W 0.039(3) 0.052(3) 0.014(2) 0.024(2) 0.0048(18) 0.008(2)
_geom_special_details
;
 All s.u.'s (except the s.u. in the dihedral angle between two l.s. planes) are
 estimated using the full covariance matrix. The cell s.u.'s are taken into
 account individually in the estimation of s.u.'s in distances, angles and
 torsion angles; correlations between s.u.'s in cell parameters are only used
 when they are defined by crystal symmetry. An approximate (isotropic)
 treatment of cell s.u.'s is used for estimating s.u.'s involving l.s. planes.
;
loop_
    _geom_bond_atom_site_label_1
    _geom_bond_atom_site_label_2
    _geom_bond_site_symmetry_2
    _geom_bond_distance
    _geom_bond_publ_flag
    Yb1 O2 . 2.224(4) ?
    Yb1 O6 . 2.251(3) ?
    Yb1 O3 . 2.261(3) ?
    Yb1 O7 . 2.263(3) ?
    Yb1 O2W . 2.293(4) ?
    Yb1 O1W . 2.361(4) ?
    Yb1 O7 5_556 2.389(3) ?
    Yb1 O8 5_556 2.594(4) ?
    Yb1 C10 5_556 2.895(5) ?
    Yb1 Yb1 5_556 3.8682(5) ?
    Ag1 N4 1_565 2.119(4) ?
    Ag1 O5 . 2.157(4) ?
    Ag2 N1 . 2.159(4) ?
    Ag2 O4 1_565 2.160(4) ?
    Ag2 Ag3 3 3.3055(6) ?
    Ag3 N2 2_556 2.107(4) ?
    Ag3 N3 . 2.127(4) ?
    Ag3 Ag3 2_556 3.0969(9) ?
    Ag3 Ag2 3_445 3.3055(6) ?
    C1 O1 . 1.228(6) ?
    C1 O2 . 1.277(6) ?
    C1 C2 . 1.500(7) ?
    C2 N1 . 1.375(6) ?
    C2 C4 . 1.382(7) ?
    C3 N2 . 1.331(7) ?
    C3 N1 . 1.339(7) ?
    C3 H3 . 0.9300 ?
    C4 N2 . 1.385(6) ?
    C4 C5 . 1.504(7) ?
    C5 O3 . 1.251(6) ?
    C5 O4 . 1.255(6) ?
    C6 O6 . 1.249(6) ?
    C6 O5 . 1.262(6) ?
    C6 C7 . 1.496(7) ?
    C7 N3 . 1.375(6) ?
    C7 C9 . 1.393(7) ?
    C8 N3 . 1.326(7) ?
    C8 N4 . 1.336(7) ?
    C8 H8 . 0.9300 ?
    C9 N4 . 1.381(6) ?
    C9 C10 . 1.461(7) ?
    C10 O8 . 1.251(6) ?
    C10 O7 . 1.283(6) ?
    C10 Yb1 5_556 2.895(5) ?
    O4 Ag2 1_545 2.160(3) ?
    O7 Yb1 5_556 2.389(3) ?
    O8 Yb1 5_556 2.594(4) ?
    N2 Ag3 2_556 2.107(4) ?
    N4 Ag1 1_545 2.119(4) ?
    O1W H1W . 0.82(2) ?
    O1W H2W . 0.81(2) ?
    O2W H4W . 0.81(2) ?
    O2W H3W . 0.81(2) ?
loop_
    _geom_angle_atom_site_label_1
    _geom_angle_atom_site_label_2
    _geom_angle_atom_site_label_3
    _geom_angle_site_symmetry_1
    _geom_angle_site_symmetry_3
    _geom_angle
    _geom_angle_publ_flag
    O2 Yb1 O6 . . 89.21(13) ?
    O2 Yb1 O3 . . 78.74(13) ?
    O6 Yb1 O3 . . 77.75(13) ?
    O2 Yb1 O7 . . 159.69(12) ?
    O6 Yb1 O7 . . 77.17(13) ?
    O3 Yb1 O7 . . 83.64(13) ?
    O2 Yb1 O2W . . 98.34(17) ?
    O6 Yb1 O2W . . 67.73(13) ?
    O3 Yb1 O2W . . 145.43(14) ?
    O7 Yb1 O2W . . 90.43(17) ?
    O2 Yb1 O1W . . 86.59(14) ?
    O6 Yb1 O1W . . 147.79(13) ?
    O3 Yb1 O1W . . 70.10(13) ?
    O7 Yb1 O1W . . 96.89(14) ?
    O2W Yb1 O1W . . 144.46(13) ?
    O2 Yb1 O7 . 5_556 132.22(12) ?
    O6 Yb1 O7 . 5_556 129.72(12) ?
    O3 Yb1 O7 . 5_556 129.53(13) ?
    O7 Yb1 O7 . 5_556 67.50(13) ?
    O2W Yb1 O7 . 5_556 77.69(15) ?
    O1W Yb1 O7 . 5_556 73.28(13) ?
    O2 Yb1 O8 . 5_556 81.79(11) ?
    O6 Yb1 O8 . 5_556 136.44(12) ?
    O3 Yb1 O8 . 5_556 140.18(13) ?
    O7 Yb1 O8 . 5_556 118.45(11) ?
    O2W Yb1 O8 . 5_556 71.58(14) ?
    O1W Yb1 O8 . 5_556 74.40(13) ?
    O7 Yb1 O8 5_556 5_556 51.43(11) ?
    O2 Yb1 C10 . 5_556 106.65(13) ?
    O6 Yb1 C10 . 5_556 140.62(13) ?
    O3 Yb1 C10 . 5_556 139.85(13) ?
    O7 Yb1 C10 . 5_556 93.32(13) ?
    O2W Yb1 C10 . 5_556 74.33(14) ?
    O1W Yb1 C10 . 5_556 70.57(13) ?
    O7 Yb1 C10 5_556 5_556 25.90(12) ?
    O8 Yb1 C10 5_556 5_556 25.60(12) ?
    O2 Yb1 Yb1 . 5_556 164.48(9) ?
    O6 Yb1 Yb1 . 5_556 105.35(9) ?
    O3 Yb1 Yb1 . 5_556 109.17(9) ?
    O7 Yb1 Yb1 . 5_556 34.79(8) ?
    O2W Yb1 Yb1 . 5_556 82.69(13) ?
    O1W Yb1 Yb1 . 5_556 83.82(10) ?
    O7 Yb1 Yb1 5_556 5_556 32.71(8) ?
    O8 Yb1 Yb1 5_556 5_556 83.89(8) ?
    C10 Yb1 Yb1 5_556 5_556 58.56(10) ?
    N4 Ag1 O5 1_565 . 157.46(14) ?
    N1 Ag2 O4 . 1_565 159.80(14) ?
    N1 Ag2 Ag3 . 3 70.99(11) ?
    O4 Ag2 Ag3 1_565 3 100.58(10) ?
    N2 Ag3 N3 2_556 . 176.23(17) ?
    N2 Ag3 Ag3 2_556 2_556 98.55(12) ?
    N3 Ag3 Ag3 . 2_556 79.79(12) ?
    N2 Ag3 Ag2 2_556 3_445 89.30(12) ?
    N3 Ag3 Ag2 . 3_445 89.89(11) ?
    Ag3 Ag3 Ag2 2_556 3_445 140.588(19) ?
    O1 C1 O2 . . 122.7(5) ?
    O1 C1 C2 . . 118.0(5) ?
    O2 C1 C2 . . 119.2(4) ?
    N1 C2 C4 . . 108.3(4) ?
    N1 C2 C1 . . 117.3(4) ?
    C4 C2 C1 . . 134.4(5) ?
    N2 C3 N1 . . 113.8(4) ?
    N2 C3 H3 . . 123.1 ?
    N1 C3 H3 . . 123.1 ?
    C2 C4 N2 . . 107.8(4) ?
    C2 C4 C5 . . 134.4(4) ?
    N2 C4 C5 . . 117.6(4) ?
    O3 C5 O4 . . 124.5(5) ?
    O3 C5 C4 . . 120.0(4) ?
    O4 C5 C4 . . 115.5(4) ?
    O6 C6 O5 . . 122.3(5) ?
    O6 C6 C7 . . 121.2(4) ?
    O5 C6 C7 . . 116.5(4) ?
    N3 C7 C9 . . 107.8(4) ?
    N3 C7 C6 . . 118.5(4) ?
    C9 C7 C6 . . 133.6(4) ?
    N3 C8 N4 . . 114.5(5) ?
    N3 C8 H8 . . 122.8 ?
    N4 C8 H8 . . 122.8 ?
    N4 C9 C7 . . 107.9(4) ?
    N4 C9 C10 . . 119.2(4) ?
    C7 C9 C10 . . 132.8(4) ?
    O8 C10 O7 . . 117.8(4) ?
    O8 C10 C9 . . 121.4(5) ?
    O7 C10 C9 . . 120.7(4) ?
    O8 C10 Yb1 . 5_556 63.6(3) ?
    O7 C10 Yb1 . 5_556 54.5(2) ?
    C9 C10 Yb1 . 5_556 171.2(4) ?
    C1 O2 Yb1 . . 139.5(3) ?
    C5 O3 Yb1 . . 140.0(3) ?
    C5 O4 Ag2 . 1_545 119.8(3) ?
    C6 O5 Ag1 . . 113.8(3) ?
    C6 O6 Yb1 . . 145.0(3) ?
    C10 O7 Yb1 . . 147.5(3) ?
    C10 O7 Yb1 . 5_556 99.6(3) ?
    Yb1 O7 Yb1 . 5_556 112.50(13) ?
    C10 O8 Yb1 . 5_556 90.8(3) ?
    C3 N1 C2 . . 105.0(4) ?
    C3 N1 Ag2 . . 129.5(4) ?
    C2 N1 Ag2 . . 123.7(3) ?
    C3 N2 C4 . . 105.0(4) ?
    C3 N2 Ag3 . 2_556 127.3(3) ?
    C4 N2 Ag3 . 2_556 126.3(3) ?
    C8 N3 C7 . . 105.3(4) ?
    C8 N3 Ag3 . . 128.6(3) ?
    C7 N3 Ag3 . . 125.5(3) ?
    C8 N4 C9 . . 104.6(4) ?
    C8 N4 Ag1 . 1_545 123.2(3) ?
    C9 N4 Ag1 . 1_545 132.2(3) ?
    Yb1 O1W H1W . . 116(5) ?
    Yb1 O1W H2W . . 126(5) ?
    H1W O1W H2W . . 105(6) ?
    Yb1 O2W H4W . . 140(6) ?
    Yb1 O2W H3W . . 128(6) ?
    H4W O2W H3W . . 90(7) ?
loop_
    _geom_hbond_atom_site_label_D
    _geom_hbond_atom_site_label_H
    _geom_hbond_atom_site_label_A
    _geom_hbond_site_symmetry_A
    _geom_hbond_distance_DH
    _geom_hbond_distance_HA
    _geom_hbond_distance_DA
    _geom_hbond_angle_DHA
    O1W H1W O8 3 0.82(2) 2.11(5) 2.751(5) 136(6)
    O1W H2W O2 7_556 0.81(2) 2.03(3) 2.823(5) 165(6)
    O2W H4W O1 5_566 0.81(2) 1.88(4) 2.634(5) 154(8)
data_global
_journal_date_recd_electronic     2012-06-06
_journal_date_accepted     2012-07-10
_journal_name_full     'Acta Crystallographica, Section E'
_journal_year     2012
_journal_volume     68
_journal_issue      8
_journal_page_first     m1073
_journal_page_last     m1074
_journal_paper_category     QM
_journal_paper_doi     10.1107/S1600536812031303
_journal_coeditor_code     RK2366
_publ_contact_author_name     'Zhu, Si-Ming'
_publ_contact_author_address
;
School of Light Industry and Food Science
South China University of Technology
Guangzhou 510641
People's Republic of China
;
_publ_contact_author_email     simingzhu76@yahoo.com.cn
_publ_contact_author_fax     '86 020 87113668'
_publ_contact_author_phone     '86 020 87113668'
_publ_section_title
;\
Poly[diaqua(\m~5~-1<i>H</i>-imidazole-4,5-dicarboxylato)(\m~4~-1<i>H</i>-\
imidazole-4,5-dicarboxylato)trisilver(I)ytterbium(III)]
;
loop_
    _publ_author_name
    _publ_author_footnote
    _publ_author_address
    'Zhu, Si-Ming' .
;
School of Light Industry and Food Science
South China University of Technology
Guangzhou 510641
People's Republic of China
;
