# Supplementary material for: Poly[diaqua­(μ5-1H-imidazole-4,5-di­carboxyl­ato)(μ4-1H-imidazole-4,5-di­carboxyl­ato)tris­ilver(I)ytterbium(III)]
Source: Acta Crystallogr Sect E Struct Rep Online. 2012 Jul 18;68(Pt 8):m1073–4. doi: 10.1107/S1600536812031303 (PMC3414133; doi:10.1107/S1600536812031303)
Supplement: Supplementary file 2 [file e-68-m1073-Isup2.hkl]

# 
# h,k,l, Fc-squared, Fo-squared, sigma(Fo-squared) and status flag 
# 
data_I
_shelx_title ' s in C2/c' 
_shelx_refln_list_code          4 
_shelx_F_calc_maximum     1294.73 
_exptl_crystal_F_000      3080.00 
_reflns_d_resolution_high  0.8347 
 
loop_ 
 _symmetry_equiv_pos_as_xyz 
 'x, y, z' 
 '-x, y, -z+1/2' 
 'x+1/2, y+1/2, z' 
 '-x+1/2, y+1/2, -z+1/2' 
 '-x, -y, -z' 
 'x, -y, z-1/2' 
 '-x+1/2, -y+1/2, -z' 
 'x+1/2, -y+1/2, z-1/2' 
 
_cell_length_a    12.6850 
_cell_length_b     8.6643 
_cell_length_c    28.4015 
_cell_angle_alpha  90.000 
_cell_angle_beta   97.686 
_cell_angle_gamma  90.000 
 
_shelx_F_squared_multiplier     1.000 
 
loop_ 
 _refln_index_h 
 _refln_index_k 
 _refln_index_l 
 _refln_F_squared_calc 
 _refln_F_squared_meas 
 _refln_F_squared_sigma 
 _refln_observed_status 
   2   0   0   119925.17   120722.06   2057.81 o 
   4   0   0   687786.81   608954.06   9915.40 o 
   6   0   0   112568.12   110964.46   2528.48 o 
   8   0   0   301076.28   314169.31   6589.53 o 
  10   0   0    12079.12    13838.35   1067.14 o 
  12   0   0    25533.97    29469.66   1711.62 o 
  14   0   0    11078.53    10463.18   1099.18 o 
   1   1   0    46050.19    48773.07    842.06 o 
   3   1   0     7741.65     8720.73    200.85 o 
   5   1   0     7756.70     8573.64    520.66 o 
   7   1   0     6742.30     7672.72    262.15 o 
   9   1   0     2655.62     3184.18    324.42 o 
  11   1   0    25628.17    27654.92   2692.50 o 
  13   1   0     9387.91     9470.20    725.73 o 
   0   2   0   126433.07   124943.48   2551.20 o 
   2   2   0     3530.06     3907.09    159.49 o 
   4   2   0     2041.82     2458.40    154.36 o 
   6   2   0     6712.10     6699.35    223.07 o 
   8   2   0    66402.03    66130.37   1273.89 o 
  10   2   0    15701.52    15422.94    531.96 o 
  12   2   0     6113.81     7021.91   1008.61 o 
  14   2   0     1460.10     1875.55    394.73 o 
   1   3   0   807123.19   667800.25  23690.58 o 
   3   3   0    17499.50    18218.19    402.16 o 
   5   3   0   155444.23   155515.27   2401.31 o 
   7   3   0   125253.78   123973.09   2064.17 o 
   9   3   0    73423.56    73509.05   1431.12 o 
  11   3   0       59.59      446.28    260.09 o 
  13   3   0     3023.27     4034.31    531.45 o 
   0   4   0    25907.29    28415.14    747.47 o 
   2   4   0      148.36      896.13    141.67 o 
   4   4   0     1738.16     1794.65    146.69 o 
   6   4   0     4647.25     5224.05    268.66 o 
   8   4   0    39090.80    39562.52    911.27 o 
  10   4   0    25191.44    24343.26    816.03 o 
  12   4   0    31885.98    33300.70   1339.69 o 
   1   5   0    23539.11    24204.54    535.26 o 
   3   5   0      301.04      677.21    142.14 o 
   5   5   0    53072.93    55477.62   1657.14 o 
   7   5   0    35451.33    37329.84   1010.91 o 
   9   5   0    90509.02    89024.20   1974.52 o 
  11   5   0     1307.04     1865.76    387.55 o 
  13   5   0     2960.75     3369.02    747.99 o 
   0   6   0   302256.78   296265.25   9335.65 o 
   2   6   0   119284.88   124409.30   2367.92 o 
   4   6   0    41029.91    43128.43    910.46 o 
   6   6   0   140536.03   140274.16   2724.32 o 
   8   6   0    41615.76    43140.66   1177.16 o 
  10   6   0     7807.57     7575.49    659.66 o 
  12   6   0      439.06      528.09    312.12 o 
   1   7   0       94.92      -41.77    155.45 o 
   3   7   0     1872.32     2458.39    380.92 o 
   5   7   0    59532.82    60236.23   1847.56 o 
   7   7   0    14374.10    14320.92    602.04 o 
   9   7   0    19582.82    19066.67    810.69 o 
  11   7   0    23511.46    21853.29   1424.50 o 
   0   8   0    11353.69    10315.30   1010.46 o 
   2   8   0    10012.08    10062.66    722.91 o 
   4   8   0    15799.36    13675.69   1271.70 o 
   6   8   0     1662.89     2010.23    375.36 o 
   8   8   0    41457.69    41324.83   1558.56 o 
   1   9   0    54840.14    54618.48   1947.12 o 
   3   9   0    26588.48    29358.75   1991.34 o 
   5   9   0    62028.92    60578.09   2280.31 o 
   7   9   0    32199.65    31735.71   4035.06 o 
   0  10   0     3548.48     4823.09    915.57 o 
   2  10   0     1231.91      690.07    513.86 o 
   4  10   0     1147.45     1373.95    387.91 o 
 -15   1   1     2639.60     2486.16    465.14 o 
 -13   1   1    39075.52    42510.45   1555.24 o 
 -11   1   1     2268.03     2936.70    439.59 o 
  -9   1   1    32383.69    33530.48    791.35 o 
  -7   1   1    11222.07    11958.57    333.71 o 
  -5   1   1   541356.44   490832.38   6253.88 o 
  -3   1   1   201523.61   203123.22   2632.95 o 
  -1   1   1     4780.07     7120.04    399.25 o 
   1   1   1    93431.54    95271.95   1305.14 o 
   3   1   1   200493.91   195277.47   3988.92 o 
   5   1   1    16075.75    15172.48    335.30 o 
   7   1   1    34853.27    38120.73    797.58 o 
   9   1   1     2345.50     2274.25    222.67 o 
  11   1   1   218941.11   223538.25   5046.76 o 
  13   1   1    41382.87    42727.86   1557.53 o 
 -14   2   1    19408.72    21981.31   1092.19 o 
 -12   2   1     9385.91    10292.72    717.44 o 
 -10   2   1    13860.28    13799.19    500.47 o 
  -8   2   1    26284.15    26686.69    678.46 o 
  -6   2   1   178120.56   180115.94   2463.01 o 
  -4   2   1   380695.50   362470.34   5176.04 o 
  -2   2   1    20055.00    21438.70    514.61 o 
   0   2   1    92012.16    97136.90   1612.46 o 
   2   2   1   129872.19   126709.98   1865.95 o 
   4   2   1    20605.36    21087.94    471.01 o 
   6   2   1    12543.31    13147.26    544.32 o 
   8   2   1    18687.02    19209.06    639.59 o 
  10   2   1    17052.93    17204.97    566.42 o 
  12   2   1    95736.02    96373.60   2638.68 o 
  14   2   1     5315.51     6161.10    632.24 o 
 -13   3   1    22768.54    24439.55   1409.10 o 
 -11   3   1      349.56      388.79    191.05 o 
  -9   3   1       17.71      136.59    155.27 o 
  -7   3   1     1241.86     1396.23    176.81 o 
  -5   3   1    52089.48    55863.79   1022.33 o 
  -3   3   1    86004.01    89668.30   1617.23 o 
  -1   3   1    36749.44    38262.93    720.24 o 
   1   3   1    92612.79    96885.42   1468.13 o 
   3   3   1   106892.23   109440.52   1687.09 o 
   5   3   1     6030.45     6230.93    259.92 o 
   7   3   1    23042.54    24591.63    742.93 o 
   9   3   1     3284.46     3292.03    276.41 o 
  11   3   1     3011.73     3501.33    304.95 o 
  13   3   1      138.03      176.37    249.22 o 
 -12   4   1    13082.60    12718.85    799.40 o 
 -10   4   1     8951.79     8838.72    431.72 o 
  -8   4   1    49022.58    49406.91   1051.50 o 
  -6   4   1    67721.21    67958.32   1248.62 o 
  -4   4   1   290720.84   278842.19   4065.42 o 
  -2   4   1     5469.07     5050.18    208.91 o 
   0   4   1    25962.55    29614.47    678.23 o 
   2   4   1   185132.64   182854.42   2704.82 o 
   4   4   1   317416.09   309479.41   4487.12 o 
   6   4   1      807.83     1104.17    153.26 o 
   8   4   1     3218.01     3638.34    334.03 o 
  10   4   1    73875.68    74534.92   1503.23 o 
  12   4   1   118555.62   123210.74   5433.68 o 
 -13   5   1    10064.15    12155.08   1232.27 o 
 -11   5   1    28592.47    28648.27   1256.30 o 
  -9   5   1     8665.60     9312.63    497.65 o 
  -7   5   1    20491.31    21146.64    797.21 o 
  -5   5   1   124442.09   121422.49   2338.10 o 
  -3   5   1   114447.43   113680.44   2043.01 o 
  -1   5   1    76831.30    79445.45   1568.21 o 
   1   5   1   133151.80   134264.08   2060.62 o 
   3   5   1      945.57     1488.07    176.80 o 
   5   5   1     2014.38     2404.35    165.76 o 
   7   5   1    22695.74    22878.44    742.12 o 
   9   5   1      142.88      406.50    176.28 o 
  11   5   1    15608.28    15852.50    894.17 o 
  13   5   1    26850.28    29707.49   1852.10 o 
 -12   6   1    18863.33    17533.56   1009.15 o 
 -10   6   1    14343.08    14487.72    865.19 o 
  -8   6   1     6889.18     7085.50    439.96 o 
  -6   6   1    83853.63    84857.27   2438.24 o 
  -4   6   1      226.49      306.70    130.44 o 
  -2   6   1    90311.88    96729.88   1920.23 o 
   0   6   1    46206.24    48995.40   1101.58 o 
   2   6   1    11374.16    11313.15    426.13 o 
   4   6   1    80748.16    80555.41   1460.07 o 
   6   6   1    55318.88    56783.95   1349.02 o 
   8   6   1      636.19     1262.95    267.47 o 
  10   6   1     8183.57     8138.65    518.36 o 
  12   6   1     2741.58     2023.81    457.22 o 
 -11   7   1     7971.68     8783.39    956.24 o 
  -9   7   1     5327.94     5330.90    431.45 o 
  -7   7   1     6511.30     6909.85    433.66 o 
  -5   7   1    65118.41    63242.88   2555.72 o 
  -3   7   1   108784.81   107811.19   2888.19 o 
  -1   7   1    29020.74    31356.33   1414.64 o 
   1   7   1    19372.31    19953.79   1541.57 o 
   3   7   1   120379.09   124592.30   3233.50 o 
   5   7   1   136572.91   131126.66   3328.32 o 
   7   7   1     4914.08     5823.82    532.05 o 
   9   7   1    29999.15    28841.92    974.44 o 
  11   7   1    48231.79    48735.85   1805.78 o 
  -8   8   1    22730.27    23690.55   1769.54 o 
  -6   8   1    27988.58    26809.36   1156.63 o 
  -4   8   1    39011.25    37491.71   2234.10 o 
  -2   8   1    15004.09    13790.36    830.32 o 
   0   8   1   174644.02   174959.47   4393.30 o 
   2   8   1     3774.94     3986.78    505.15 o 
   4   8   1    35022.49    35580.52   1356.87 o 
   6   8   1    17442.40    18617.00    958.70 o 
   8   8   1      120.07      245.38    221.68 o 
  -7   9   1    39900.14    39196.14   4042.45 o 
  -5   9   1    24127.58    22791.98   2513.21 o 
  -3   9   1    12208.02    11430.51   1292.65 o 
  -1   9   1     3701.06     3657.57    540.97 o 
   1   9   1      169.03       96.71    317.31 o 
   3   9   1    22612.51    22019.37   1684.51 o 
   5   9   1      286.95      481.58    347.50 o 
   7   9   1     4652.64     6421.00    646.52 o 
  -4  10   1    30304.56    31290.81   1411.38 o 
  -2  10   1    98510.76   104334.77   4611.14 o 
   0  10   1       74.06      219.86    273.08 o 
   2  10   1    43794.33    42408.46   2549.56 o 
 -14   0   2     3769.66     3632.72    749.22 o 
 -12   0   2      176.37      179.91    324.09 o 
 -10   0   2   134730.44   142498.08   4862.52 o 
  -8   0   2      917.88     1293.92    228.77 o 
  -6   0   2    19391.50    19459.45    688.77 o 
  -4   0   2   170714.48   174893.16   5256.85 o 
  -2   0   2   296706.16   275424.19   5488.08 o 
   0   0   2      682.85      756.48     79.48 o 
   2   0   2   141018.14   140718.88   2949.35 o 
   4   0   2  1676321.25  1228192.50  24869.03 o 
   6   0   2   315667.81   313620.41   5307.51 o 
   8   0   2   657241.75   641863.88  12933.49 o 
  10   0   2    15503.52    14832.79   1097.95 o 
  12   0   2     9611.62    10116.91   1021.55 o 
  14   0   2    63779.79    68205.96   3044.93 o 
 -15   1   2     2515.86     2789.68    484.06 o 
 -13   1   2    21636.67    24036.36   1119.64 o 
 -11   1   2     6421.74     6739.25    583.79 o 
  -9   1   2   159783.77   163816.36   2645.49 o 
  -7   1   2    78064.82    78564.95   1222.51 o 
  -5   1   2    48735.50    52380.43    921.84 o 
  -3   1   2   196999.47   188682.45   2451.66 o 
  -1   1   2    49111.84    50315.91   1457.77 o 
   1   1   2      736.68     1073.96    146.23 o 
   3   1   2     8533.47    10213.07    273.34 o 
   5   1   2    18867.62    18094.77    371.27 o 
   7   1   2    17881.96    18273.71    421.89 o 
   9   1   2     1574.09     1743.33    282.98 o 
  11   1   2       51.26       76.99    391.24 o 
  13   1   2     5730.59     6545.40    626.23 o 
 -14   2   2    19270.52    19667.00   1030.71 o 
 -12   2   2     3515.05     3680.11    496.80 o 
 -10   2   2   129377.41   130747.85   2243.93 o 
  -8   2   2    91888.94    94729.92   1666.95 o 
  -6   2   2    27675.11    29570.46    656.33 o 
  -4   2   2    12304.08    13076.29    341.34 o 
  -2   2   2   459673.56   402640.03   7744.94 o 
   0   2   2    29372.97    30808.21    575.65 o 
   2   2   2        6.36      121.54     47.67 o 
   4   2   2    17457.16    17945.95    426.16 o 
   6   2   2   210114.77   208775.00   3174.80 o 
   8   2   2     9104.73     9508.91    390.19 o 
  10   2   2    17454.16    17845.97    584.83 o 
  12   2   2      334.25      425.30    198.59 o 
  14   2   2    10291.70    11201.55    806.13 o 
 -13   3   2     7347.03     8261.61    694.15 o 
 -11   3   2    20678.85    21448.06    798.73 o 
  -9   3   2    93856.08    93418.73   1703.82 o 
  -7   3   2    17771.88    17129.05    502.07 o 
  -5   3   2     1232.56     2106.00    413.01 o 
  -3   3   2    77191.09    79755.48   1467.19 o 
  -1   3   2    17024.42    16670.75    639.43 o 
   1   3   2     1356.14     1764.91     98.08 o 
   3   3   2   277264.19   267414.13   3460.84 o 
   5   3   2     2901.99     3383.68    199.74 o 
   7   3   2   397262.59   376230.25   5527.53 o 
   9   3   2   131421.94   133007.67   2278.77 o 
  11   3   2       96.79      460.23    180.34 o 
  13   3   2    33220.95    38234.31   2245.80 o 
 -12   4   2     8045.51     9159.75    713.73 o 
 -10   4   2    15402.63    15973.36    677.93 o 
  -8   4   2   196709.23   199554.20   3158.87 o 
  -6   4   2      912.62     1106.55    293.29 o 
  -4   4   2   252163.56   248470.23   3652.41 o 
  -2   4   2    36328.36    38198.55    765.14 o 
   0   4   2     5868.58     7598.18    314.84 o 
   2   4   2    52199.05    55724.62    948.11 o 
   4   4   2    57800.68    60686.04    955.75 o 
   6   4   2      603.94      801.26    140.21 o 
   8   4   2    14547.37    14867.59    508.96 o 
  10   4   2     1328.03     1637.78    232.22 o 
  12   4   2    29111.17    30815.13   1318.52 o 
 -13   5   2     5787.18     6497.66    664.40 o 
 -11   5   2    40186.86    39305.63   1900.77 o 
  -9   5   2   129088.99   131352.28   2669.34 o 
  -7   5   2     1732.71     2784.60    631.07 o 
  -5   5   2     6684.71     6262.59    351.10 o 
  -3   5   2   116317.53   114952.30   2656.50 o 
  -1   5   2   270247.78   257177.36   3740.78 o 
   1   5   2     2876.10     3606.89    212.72 o 
   3   5   2     4166.29     4457.97    207.99 o 
   5   5   2    55408.03    55272.12   1460.26 o 
   7   5   2    32464.72    34103.84   1234.54 o 
   9   5   2     4092.26     4194.83    371.87 o 
  11   5   2     7063.87     6816.23    498.57 o 
  13   5   2      882.25     1093.02    454.71 o 
 -12   6   2     1361.58     1432.00    390.34 o 
 -10   6   2    17944.40    18938.36    999.51 o 
  -8   6   2    59212.85    60124.70   1468.33 o 
  -6   6   2     1300.02     1848.47    258.19 o 
  -4   6   2    33968.97    33024.91   1076.55 o 
  -2   6   2    10716.33    10422.94    585.93 o 
   0   6   2     8559.24     8717.65    357.21 o 
   2   6   2    79566.77    81807.32   2247.82 o 
   4   6   2     5434.79     6669.72    367.13 o 
   6   6   2    53867.97    54614.13   1313.63 o 
   8   6   2   156235.56   157911.73   3106.76 o 
  10   6   2    28796.28    28626.13   1435.24 o 
  12   6   2    16133.99    16643.13    978.12 o 
 -11   7   2     6596.80     6882.74    695.95 o 
  -9   7   2    11403.66    12477.45    906.95 o 
  -7   7   2    70243.55    69412.52   1860.94 o 
  -5   7   2    53834.24    53213.13   1288.01 o 
  -3   7   2    32029.34    30729.91   2799.71 o 
  -1   7   2    33873.53    36126.71   1950.06 o 
   1   7   2     3085.76     3500.03    439.72 o 
   3   7   2     3419.98     3609.93    439.53 o 
   5   7   2     1457.43     2149.30    733.81 o 
   7   7   2      132.76      307.59    193.54 o 
   9   7   2    17045.15    16753.91    719.93 o 
  -8   8   2    22733.10    23154.76   1091.54 o 
  -6   8   2    16152.30    15332.48   1516.92 o 
  -4   8   2    17069.79    17201.21   1455.31 o 
  -2   8   2   143266.70   145750.14   3805.36 o 
   0   8   2    77656.82    79144.46   3484.23 o 
   2   8   2       54.39      344.62    237.45 o 
   4   8   2    38307.27    35488.14   1356.12 o 
   6   8   2    64434.13    62693.43   2014.70 o 
   8   8   2     3270.04     3797.81    506.73 o 
  -7   9   2    33062.62    34292.17   1733.18 o 
  -5   9   2    21158.29    21321.63   1071.22 o 
  -3   9   2     3761.17     5274.05   1257.53 o 
  -1   9   2     9933.11     9919.91    796.99 o 
   1   9   2    95474.95    92811.96   2787.81 o 
   3   9   2     1222.83     1788.02    607.51 o 
   5   9   2    15272.59    14806.33   1298.19 o 
   7   9   2    19179.18    19120.24   1030.27 o 
  -4  10   2    34450.77    38313.63   2522.45 o 
  -2  10   2     6689.76     6810.64    736.05 o 
   0  10   2     4785.33     5841.79   1402.32 o 
   2  10   2      634.80      861.35    568.07 o 
 -15   1   3    35576.66    38921.02   1549.93 o 
 -13   1   3    40605.65    43203.98   2635.82 o 
 -11   1   3     9563.59    11421.07    714.73 o 
  -9   1   3    15792.26    18445.72   1163.91 o 
  -7   1   3   284131.81   271279.41   3615.67 o 
  -5   1   3     6549.14     6333.00    207.66 o 
  -3   1   3     7003.48     8143.93    193.44 o 
  -1   1   3   113016.83   113114.42   4969.73 o 
   1   1   3   185873.66   177923.19   2514.00 o 
   3   1   3   222308.84   215527.94   3117.11 o 
   5   1   3    56650.71    57771.63    889.09 o 
   7   1   3       35.14      875.05    226.95 o 
   9   1   3   162922.33   162285.72   2639.78 o 
  11   1   3    21653.02    20381.70    956.95 o 
  13   1   3       61.07      189.06    227.31 o 
 -14   2   3    25847.94    25304.79   1664.79 o 
 -12   2   3    66116.20    66819.27   2039.64 o 
 -10   2   3     4608.03     4938.03    397.12 o 
  -8   2   3   119285.20   120091.59   1783.70 o 
  -6   2   3   117932.90   116847.48   1676.82 o 
  -4   2   3     1070.97     1261.15     96.17 o 
  -2   2   3    88675.20    90231.69   1570.57 o 
   0   2   3     1567.61     1551.01     92.58 o 
   2   2   3   260202.91   240827.70   3458.99 o 
   4   2   3   186334.05   181717.69   2715.94 o 
   6   2   3     4776.68     5728.20    269.14 o 
   8   2   3   123883.70   124080.82   2839.04 o 
  10   2   3    59410.49    59375.35   1452.50 o 
  12   2   3      266.13      210.45    180.04 o 
  14   2   3       18.89      463.40    257.93 o 
 -13   3   3    10210.18    10054.83    758.55 o 
 -11   3   3       26.13      218.87    186.44 o 
  -9   3   3    42725.98    42316.51    955.66 o 
  -7   3   3    41565.52    42545.95    892.67 o 
  -5   3   3     5448.83     5537.18    238.64 o 
  -3   3   3      883.84      878.58    197.79 o 
  -1   3   3     3007.02     3234.03    219.96 o 
   1   3   3   195709.30   192944.20   3173.52 o 
   3   3   3    27455.74    30438.17    534.37 o 
   5   3   3    20375.45    20764.35    426.94 o 
   7   3   3     9641.74     9897.07    387.07 o 
   9   3   3    23428.76    22976.51    669.00 o 
  11   3   3     8798.18     9024.31    527.16 o 
  13   3   3       93.70      159.24    237.53 o 
 -14   4   3    52608.48    52780.45   2683.88 o 
 -12   4   3    21453.70    24104.68   1268.62 o 
 -10   4   3     4890.93     5299.48    602.58 o 
  -8   4   3   144420.16   147372.16   2524.22 o 
  -6   4   3   108068.60   106348.66   1777.24 o 
  -4   4   3    20844.13    23270.12    778.11 o 
  -2   4   3    22439.09    22836.88    505.63 o 
   0   4   3    15874.89    18018.87    526.13 o 
   2   4   3   280262.38   263241.75   4099.73 o 
   4   4   3    15157.93    15280.62    371.23 o 
   6   4   3    23847.91    24593.33    615.43 o 
   8   4   3    10460.50    11205.56    437.46 o 
  10   4   3   119209.95   119651.11   2158.47 o 
  12   4   3     7656.76     7926.51    666.14 o 
 -13   5   3    50253.86    48845.55   1791.46 o 
 -11   5   3    44094.22    42621.75   1581.11 o 
  -9   5   3     4033.19     4382.52    367.28 o 
  -7   5   3    28630.10    29489.81    856.03 o 
  -5   5   3    40738.39    39160.85   1057.38 o 
  -3   5   3    19824.83    20544.66    732.44 o 
  -1   5   3      740.12     1427.21    172.47 o 
   1   5   3    11799.27    12509.59    322.40 o 
   3   5   3   286638.31   277866.78   3666.98 o 
   5   5   3    50223.30    48788.27    959.78 o 
   7   5   3    97800.37    97404.89   1731.12 o 
   9   5   3    59936.82    61565.84   1521.92 o 
  11   5   3     2040.77     2213.76    333.27 o 
 -12   6   3     2079.46     1559.33    411.69 o 
 -10   6   3    38365.73    38253.04   1499.57 o 
  -8   6   3      531.52      885.14    206.61 o 
  -6   6   3   124834.11   121019.27   2409.68 o 
  -4   6   3    29540.60    27886.71    970.41 o 
  -2   6   3    37195.20    38078.11   1122.46 o 
   0   6   3   100182.41   100951.55   1989.53 o 
   2   6   3   226438.52   224621.06   5159.25 o 
   4   6   3    32221.62    34167.27   1239.68 o 
   6   6   3       40.13      140.20    122.93 o 
   8   6   3     1723.33     1520.77    250.95 o 
  10   6   3    63753.59    60082.49   1564.03 o 
  12   6   3      965.72      937.22    566.23 o 
 -11   7   3     7858.41     8936.91    774.42 o 
  -9   7   3    19838.77    19546.72   1948.21 o 
  -7   7   3    89192.16    87198.77   1932.17 o 
  -5   7   3    46657.29    45341.78   1647.84 o 
  -3   7   3      879.31     1190.32    556.98 o 
  -1   7   3     5345.30     6092.64    544.13 o 
   1   7   3    13663.76    13108.90    758.76 o 
   3   7   3    48705.84    47993.66   1609.40 o 
   5   7   3    22026.84    23267.08   1176.20 o 
   7   7   3      101.18      172.09    195.27 o 
   9   7   3    12506.28    13315.80    804.20 o 
  -8   8   3      841.73      871.21    550.82 o 
  -6   8   3     5979.44     5648.96    712.87 o 
  -4   8   3   124568.76   119638.71   3273.78 o 
  -2   8   3      528.30      789.85    295.11 o 
   0   8   3      814.44      713.11    520.63 o 
   2   8   3    30810.43    32617.51   2036.94 o 
   4   8   3   189407.75   173831.39   7650.52 o 
   6   8   3    22050.34    20435.62   1004.84 o 
   8   8   3    77833.84    77777.40   3189.72 o 
  -7   9   3     9570.77    10433.74    769.67 o 
  -5   9   3    85098.76    86441.26   3664.76 o 
  -3   9   3    46762.03    46558.70   1778.70 o 
  -1   9   3     5263.19     5910.94    827.47 o 
   1   9   3   152204.89   149727.92   3999.01 o 
   3   9   3    14542.77    15086.45    875.46 o 
   5   9   3      401.49      233.30    221.06 o 
   7   9   3       57.44       14.88    196.79 o 
  -2  10   3     3618.45     3447.20    582.98 o 
   0  10   3    11494.14    11678.66    917.57 o 
   2  10   3     2494.74     3717.75    849.03 o 
 -14   0   4      442.24      797.28    444.85 o 
 -12   0   4   287011.19   291020.72   9068.25 o 
 -10   0   4    70223.07    72037.11   1959.25 o 
  -8   0   4     2065.49     3145.20    590.26 o 
  -6   0   4    24690.08    26526.11    843.21 o 
  -4   0   4   485052.59   438291.03  25172.75 o 
  -2   0   4   160601.13   164636.98   4547.06 o 
   0   0   4     6026.96     8396.74    198.31 o 
   2   0   4     3199.08     3075.54    439.92 o 
   4   0   4   440905.28   394926.91   6508.02 o 
   6   0   4    17089.07    17213.01    508.60 o 
   8   0   4   163904.83   160991.94   5196.47 o 
  10   0   4    11145.60    12735.48   1016.62 o 
  12   0   4     1747.31     1338.24    478.12 o 
  14   0   4    23166.14    25682.90   1686.97 o 
 -15   1   4     1027.31     1294.67    721.49 o 
 -13   1   4     5485.97     5343.65    589.46 o 
 -11   1   4     7928.32     8152.32    583.30 o 
  -9   1   4    12505.37    13036.08    587.30 o 
  -7   1   4    48294.16    48518.62    837.70 o 
  -5   1   4    67649.88    66723.73   1004.30 o 
  -3   1   4    17077.99    17996.70    320.51 o 
  -1   1   4   220878.11   204767.14   4964.09 o 
   1   1   4   214385.67   209261.22   3177.51 o 
   3   1   4    43405.05    46268.25   1094.04 o 
   5   1   4   162979.20   158573.59   2430.70 o 
   7   1   4     7071.05     6325.30    294.14 o 
   9   1   4      250.20      284.26    158.03 o 
  11   1   4     6520.00     5605.10    543.28 o 
  13   1   4    20243.66    19387.25    993.87 o 
 -14   2   4      209.66      789.88    305.08 o 
 -12   2   4     9451.02     9984.22   1749.82 o 
 -10   2   4     5160.66     5602.25    405.29 o 
  -8   2   4     5729.96     6382.24    317.71 o 
  -6   2   4   128529.04   128555.20   1816.91 o 
  -4   2   4     2389.50     2470.14    173.07 o 
  -2   2   4    49861.32    50179.05    922.31 o 
   0   2   4   140330.13   131586.94   2677.78 o 
   2   2   4   188993.56   185369.27   2686.34 o 
   4   2   4   265219.41   247508.50   3765.98 o 
   6   2   4   160292.00   161284.77   2523.98 o 
   8   2   4     7738.29     7909.17    362.51 o 
  10   2   4    10011.93    10351.30    529.74 o 
  12   2   4    46801.62    46502.46   1297.68 o 
  14   2   4    37226.68    36235.11   1448.37 o 
 -13   3   4    58238.77    60306.89   1951.60 o 
 -11   3   4   166302.63   172252.86   3347.80 o 
  -9   3   4     6032.66     6083.63    330.89 o 
  -7   3   4       73.94     1438.77   1023.71 o 
  -5   3   4    47177.99    47129.46   1396.52 o 
  -3   3   4   236424.13   219040.25   3658.78 o 
  -1   3   4    30951.63    29511.16    804.48 o 
   1   3   4     1072.14     1331.61    107.40 o 
   3   3   4   136894.80   138870.55   1897.08 o 
   5   3   4   218035.70   207310.42   3605.78 o 
   7   3   4    13574.01    13831.02    457.65 o 
   9   3   4     1816.71     2566.86    459.43 o 
  11   3   4    13020.30    12684.32    604.96 o 
  13   3   4     7815.37     9554.52   1109.04 o 
 -14   4   4     1302.32     1547.73    558.22 o 
 -12   4   4       75.01      -71.41    204.04 o 
 -10   4   4      915.69      649.63    264.05 o 
  -8   4   4     8029.45     7694.01    357.06 o 
  -6   4   4    15543.75    16594.42    467.02 o 
  -4   4   4   224355.47   216606.70   6669.82 o 
  -2   4   4   117516.44   120818.58   2712.22 o 
   0   4   4   347518.09   331920.81  12936.28 o 
   2   4   4     8664.80     9143.29    272.26 o 
   4   4   4    14388.16    13586.75    522.58 o 
   6   4   4    69826.70    70446.72   1296.38 o 
   8   4   4    15414.50    16204.90    534.34 o 
  10   4   4    10344.21    10511.08    479.38 o 
  12   4   4      170.81       92.61    178.75 o 
 -13   5   4     2627.24     4006.69    934.06 o 
 -11   5   4    25296.50    24400.49   1139.84 o 
  -9   5   4     3500.54     3966.36    483.58 o 
  -7   5   4    54684.78    54433.13   1291.93 o 
  -5   5   4      212.58      723.13    146.29 o 
  -3   5   4   173792.09   176993.23   3910.36 o 
  -1   5   4    23592.10    24796.14    785.81 o 
   1   5   4    75656.96    76630.97   1267.81 o 
   3   5   4     3879.98     4364.27    281.37 o 
   5   5   4   189849.16   188171.84   2912.16 o 
   7   5   4    26537.93    27118.90    704.67 o 
   9   5   4    14357.47    14882.57    612.74 o 
  11   5   4    13334.14    12456.81    632.15 o 
 -12   6   4    38566.64    41632.96   2719.00 o 
 -10   6   4    87305.63    85733.73   2535.34 o 
  -8   6   4    11267.71    11262.74    532.72 o 
  -6   6   4    21192.69    20533.29    941.64 o 
  -4   6   4    43320.27    42853.82   1308.41 o 
  -2   6   4   129999.01   133022.86   3066.79 o 
   0   6   4    56583.25    56806.34   1274.21 o 
   2   6   4    38162.53    39052.17    953.48 o 
   4   6   4   130600.26   130417.25   2505.61 o 
   6   6   4    15263.63    16067.19    611.71 o 
   8   6   4      351.91      548.36    183.38 o 
  10   6   4       67.53      285.27    182.23 o 
 -11   7   4    12024.63    10957.97    847.19 o 
  -9   7   4      331.02      552.30    262.31 o 
  -7   7   4     2287.20     2870.32    328.12 o 
  -5   7   4    39914.90    40064.36   1882.29 o 
  -3   7   4    37375.66    37098.49   1377.51 o 
  -1   7   4   136089.80   140318.22   3584.21 o 
   1   7   4    24655.19    26977.83   1134.37 o 
   3   7   4    30649.40    32299.79    983.00 o 
   5   7   4     6512.47     7362.33    555.40 o 
   7   7   4     6925.22     6063.73    569.92 o 
   9   7   4     4708.11     4516.75    532.12 o 
  -8   8   4    53114.46    50474.88   2910.61 o 
  -6   8   4     1822.76     2349.91    391.90 o 
  -4   8   4    70640.17    72739.76   2269.41 o 
  -2   8   4    31573.66    32838.44   1357.08 o 
   0   8   4    35453.31    35139.02   1489.81 o 
   2   8   4    21683.29    22708.69   1090.04 o 
   4   8   4    27859.16    26996.87   1146.47 o 
   6   8   4    91167.90    87019.84   2549.16 o 
   8   8   4    30391.14    29979.66   1307.79 o 
  -7   9   4     2234.49     1930.96    729.50 o 
  -5   9   4     3930.74     4447.03    548.93 o 
  -3   9   4    12523.22    11784.67   1401.70 o 
  -1   9   4   142915.61   139660.17   3814.57 o 
   1   9   4     2261.23     1957.41    440.64 o 
   3   9   4    29305.96    29825.31   1281.27 o 
   5   9   4     1045.73     1307.07    343.71 o 
   7   9   4    41922.93    39034.19   1576.65 o 
  -2  10   4       21.69     -177.03    232.68 o 
   0  10   4    31797.67    30583.37   1460.78 o 
   2  10   4     2965.18     2369.65    702.39 o 
 -15   1   5    20242.79    20023.28   1712.23 o 
 -13   1   5     6781.03     8330.09    717.18 o 
 -11   1   5     5633.41     6796.18    445.82 o 
  -9   1   5    56142.06    55568.94   1423.08 o 
  -7   1   5    74431.05    73566.09   1152.34 o 
  -5   1   5   153744.08   153362.55   2074.91 o 
  -3   1   5   122744.50   122168.46   1615.52 o 
  -1   1   5   465143.53   401948.41  13680.46 o 
   1   1   5   319131.03   308494.41   5580.83 o 
   3   1   5     8204.30     9362.05    416.96 o 
   5   1   5    35408.16    37032.03    737.10 o 
   7   1   5    22078.84    21962.09    638.17 o 
   9   1   5    57904.89    56239.30   1370.95 o 
  11   1   5    23753.21    25714.59   1093.39 o 
  13   1   5    14574.96    15075.88    880.90 o 
 -14   2   5     2719.39     2279.17    441.50 o 
 -12   2   5      247.82     -109.89    153.06 o 
 -10   2   5      381.77      349.11    175.26 o 
  -8   2   5      612.51      784.43    124.92 o 
  -6   2   5    98706.48    99812.09   1456.34 o 
  -4   2   5   288072.53   285575.34   3680.11 o 
  -2   2   5    13108.00    14551.83    392.10 o 
   0   2   5   409659.25   353775.00  10414.28 o 
   2   2   5    14044.88    13970.85    315.76 o 
   4   2   5     4475.35     4865.66    351.10 o 
   6   2   5      161.90      340.17    104.18 o 
   8   2   5    39258.98    39672.94    953.52 o 
  10   2   5    26835.84    26659.33    886.83 o 
  12   2   5    31872.88    32192.69   1329.90 o 
  14   2   5     1704.65     1338.69    497.22 o 
 -13   3   5       43.33      285.92    340.11 o 
 -11   3   5    14943.14    14580.33    802.54 o 
  -9   3   5    69004.30    70792.70   1614.83 o 
  -7   3   5     2720.20     3119.66    357.33 o 
  -5   3   5    84636.72    86806.01   1429.96 o 
  -3   3   5    37488.77    38821.59    789.35 o 
  -1   3   5      497.06      607.70    116.52 o 
   1   3   5     2192.84     1864.79    133.12 o 
   3   3   5    29101.48    31275.24    555.22 o 
   5   3   5   119316.91   117453.60   1903.72 o 
   7   3   5     7791.00     8015.46    349.43 o 
   9   3   5    21356.64    23509.07   1748.53 o 
  11   3   5       21.21       54.51    174.14 o 
  13   3   5     7466.14     8169.84    734.52 o 
 -14   4   5    11886.45    11898.77   1274.16 o 
 -12   4   5    25003.24    26593.78   1190.76 o 
 -10   4   5      104.54      347.80    216.36 o 
  -8   4   5    99757.65    99675.12   2053.22 o 
  -6   4   5    70118.47    69458.55   1656.61 o 
  -4   4   5   273523.16   267483.28   4483.78 o 
  -2   4   5    60275.27    61292.76   1996.27 o 
   0   4   5   784624.75   677821.50  35979.32 o 
   2   4   5    52413.63    51145.69    897.53 o 
   4   4   5     6420.80     7665.28    288.54 o 
   6   4   5     6396.39     7034.23    317.28 o 
   8   4   5   102350.52   101648.05   1820.34 o 
  10   4   5    17756.41    18087.16    623.73 o 
  12   4   5     6036.41     5300.02    464.89 o 
 -13   5   5     2322.93     2579.57    693.77 o 
 -11   5   5     5156.28     5396.36    589.02 o 
  -9   5   5    12934.23    13254.18    773.36 o 
  -7   5   5     2197.58     2430.03    255.17 o 
  -5   5   5    57229.21    58761.50   1652.96 o 
  -3   5   5     3537.64     3819.82    321.61 o 
  -1   5   5    33226.81    32731.82    970.83 o 
   1   5   5    79911.92    82194.90   1505.80 o 
   3   5   5    19228.40    19933.01    441.98 o 
   5   5   5    13147.78    14893.11    451.55 o 
   7   5   5     6334.88     6370.80    333.77 o 
   9   5   5    11189.55    11471.37    504.95 o 
  11   5   5    73378.01    75470.93   1853.33 o 
 -12   6   5    11573.43    12569.22    900.05 o 
 -10   6   5     5448.68     6849.14    863.82 o 
  -8   6   5    35416.33    36786.57   1369.93 o 
  -6   6   5    22518.44    22399.74    718.30 o 
  -4   6   5     6065.65     6194.79    841.02 o 
  -2   6   5    68820.38    75061.49   1919.71 o 
   0   6   5     3787.30     4548.98    818.23 o 
   2   6   5     1499.88     1722.75    192.54 o 
   4   6   5    93365.66    96085.34   2526.19 o 
   6   6   5    30466.58    29731.73    885.59 o 
   8   6   5    92744.87    91828.53   2038.35 o 
  10   6   5     6404.79     6772.84    534.79 o 
 -11   7   5     9496.91    10535.02   1024.01 o 
  -9   7   5    18744.87    20281.36   1031.80 o 
  -7   7   5   106116.01   102990.66   2191.46 o 
  -5   7   5    93667.84    94765.08   2499.54 o 
  -3   7   5     1663.75     1783.22    265.99 o 
  -1   7   5    78999.88    80547.27   2647.53 o 
   1   7   5   165638.36   165367.13   4102.51 o 
   3   7   5    23635.52    23817.26   1002.14 o 
   5   7   5    10142.96     9108.68    828.08 o 
   7   7   5    33933.53    32526.38   1285.59 o 
   9   7   5    31253.77    31309.73   1308.39 o 
  -8   8   5    25508.67    27475.85   2065.28 o 
  -6   8   5    29020.32    28217.80   1191.85 o 
  -4   8   5      166.04      136.37    221.27 o 
  -2   8   5     1121.36     1668.77    476.89 o 
   0   8   5    19531.93    19010.99   1003.03 o 
   2   8   5    53270.47    52762.96   2629.04 o 
   4   8   5      176.35      -67.72    167.59 o 
   6   8   5      368.63      201.36    195.37 o 
   8   8   5    11267.08    11197.04   1792.95 o 
  -7   9   5     1645.02      816.99    598.88 o 
  -5   9   5    18254.62    17255.43   1645.08 o 
  -3   9   5     2867.01     3315.21    528.94 o 
  -1   9   5     8282.09     9156.77    777.90 o 
   1   9   5      623.95      144.91    259.96 o 
   3   9   5    39442.39    38267.72   1490.79 o 
   5   9   5    70751.76    73260.84   4303.69 o 
  -2  10   5    24431.11    24431.30   1304.59 o 
   0  10   5    34655.99    36743.06   1628.98 o 
   2  10   5    78582.05    76567.84   6315.37 o 
 -14   0   6     3712.42     2560.65    627.22 o 
 -12   0   6     4115.99     3329.58    685.14 o 
 -10   0   6    62212.07    62972.19   2146.61 o 
  -8   0   6   389830.50   371897.56   7745.85 o 
  -6   0   6    64526.07    65854.95   2434.96 o 
  -4   0   6   536133.19   475350.41   9474.26 o 
  -2   0   6   168539.44   169812.55   3455.63 o 
   0   0   6   233273.80   220872.97   5950.62 o 
   2   0   6   328346.63   300016.19   7743.57 o 
   4   0   6   285227.19   274594.41   5648.87 o 
   6   0   6   154006.84   150901.69   3447.44 o 
   8   0   6    70970.77    64946.62   2571.74 o 
  10   0   6   158780.13   151228.69   5116.37 o 
  12   0   6   233993.17   224111.11   7270.37 o 
  14   0   6     2637.42     2393.06    628.46 o 
 -15   1   6     7790.11     8671.45    764.44 o 
 -13   1   6    18623.58    19706.07   1011.64 o 
 -11   1   6     2971.28     4138.17    561.09 o 
  -9   1   6    14457.62    16514.05   1443.13 o 
  -7   1   6     2418.82     2222.08    190.72 o 
  -5   1   6   261004.44   256342.63   3335.01 o 
  -3   1   6    32884.13    36256.43    548.98 o 
  -1   1   6    85492.25    85415.81   1241.23 o 
   1   1   6      170.02      691.74    107.96 o 
   3   1   6    29698.99    31087.43    685.64 o 
   5   1   6     9980.85    10115.14    320.51 o 
   7   1   6    56574.20    56974.14   1099.97 o 
   9   1   6    13433.22    12978.75    570.99 o 
  11   1   6    14516.66    14870.55   1417.11 o 
  13   1   6    20355.64    19560.43   1009.07 o 
 -14   2   6    38921.44    40344.50   1564.93 o 
 -12   2   6     9374.22    10516.18    567.31 o 
 -10   2   6     1584.51     1807.80    313.09 o 
  -8   2   6       73.82      395.54    103.64 o 
  -6   2   6   196458.64   193894.31   2617.55 o 
  -4   2   6    10277.66    10583.49    246.70 o 
  -2   2   6    58694.23    62040.19   1379.86 o 
   0   2   6    16840.60    17522.08    346.78 o 
   2   2   6    12768.50    12720.74    297.63 o 
   4   2   6    19813.50    20799.02    486.63 o 
   6   2   6     1638.49     1761.39    215.39 o 
   8   2   6   112951.36   113472.59   1954.47 o 
  10   2   6      183.01       40.16    154.64 o 
  12   2   6    36254.16    35200.96   1110.70 o 
  14   2   6     2365.58     2931.11    486.15 o 
 -13   3   6     2120.47     2910.61    688.84 o 
 -11   3   6    14315.43    14865.20    655.28 o 
  -9   3   6   253785.50   248377.59   4451.19 o 
  -7   3   6    26116.73    27364.16    562.65 o 
  -5   3   6   525596.13   502925.69   7123.84 o 
  -3   3   6   379843.00   358481.28   5851.45 o 
  -1   3   6    30944.52    28759.36    820.07 o 
   1   3   6    14873.51    15386.55    362.01 o 
   3   3   6   295983.38   281844.97   4064.99 o 
   5   3   6   138198.50   139027.64   2208.64 o 
   7   3   6    62297.17    62437.59   1210.61 o 
   9   3   6      595.85      952.54    281.02 o 
  11   3   6   161010.03   159888.78   3180.84 o 
  13   3   6    34777.02    33449.60   1113.26 o 
 -14   4   6      109.98      145.41    384.47 o 
 -12   4   6     4492.79     4599.14    631.54 o 
 -10   4   6    13706.72    13134.39    774.77 o 
  -8   4   6     7435.08     8311.65    591.78 o 
  -6   4   6    12381.14    12792.83    465.78 o 
  -4   4   6    86789.70    88995.52   1651.45 o 
  -2   4   6     7349.74     7294.57    374.56 o 
   0   4   6   332488.78   320453.13  12270.62 o 
   2   4   6    58286.11    59667.91   1028.23 o 
   4   4   6   111025.04   116901.37   1939.70 o 
   6   4   6    20093.76    20540.70    565.67 o 
   8   4   6     8579.38     9087.67    533.59 o 
  10   4   6     4532.77     4627.75    346.66 o 
  12   4   6     2802.16     2998.71    458.47 o 
 -13   5   6    43827.45    42876.32   2180.50 o 
 -11   5   6     8103.28     8611.24    711.56 o 
  -9   5   6    12648.53    13433.56    779.35 o 
  -7   5   6    20877.94    21273.92    688.72 o 
  -5   5   6   105945.98   105332.45   2615.47 o 
  -3   5   6     3442.87     4412.21    340.97 o 
  -1   5   6    14232.94    14767.05    583.37 o 
   1   5   6     4644.66     7944.74   1635.22 o 
   3   5   6    77698.91    79165.59   1280.71 o 
   5   5   6      599.94      845.18    206.85 o 
   7   5   6    25690.89    27037.91    712.37 o 
   9   5   6    20187.96    20982.12    666.04 o 
  11   5   6    25910.69    27150.88    969.77 o 
 -12   6   6     9416.60     9850.98    804.64 o 
 -10   6   6    72214.50    72800.96   2258.23 o 
  -8   6   6    38656.72    37101.10   1380.90 o 
  -6   6   6     6189.53     6465.91    367.97 o 
  -4   6   6   181250.45   175060.11   8468.14 o 
  -2   6   6   180888.09   175301.55   3938.82 o 
   0   6   6       55.88      443.52    264.94 o 
   2   6   6    24223.04    25571.25    638.38 o 
   4   6   6    75620.45    76589.52   1623.15 o 
   6   6   6   102774.63   100708.51   2977.45 o 
   8   6   6     8200.92    10687.81   1272.95 o 
  10   6   6    38359.49    40474.30   1226.34 o 
 -11   7   6     2454.22     2089.02    442.25 o 
  -9   7   6        4.28      317.66    240.99 o 
  -7   7   6     8559.84     8283.20    620.45 o 
  -5   7   6       69.94      394.39    266.17 o 
  -3   7   6     4610.40     4588.27    398.82 o 
  -1   7   6    62430.28    64427.42   1740.58 o 
   1   7   6     5180.77     5858.33    557.60 o 
   3   7   6   100549.75    94062.45   2557.05 o 
   5   7   6       92.49      -46.68    130.01 o 
   7   7   6     7392.11     8495.68    640.32 o 
   9   7   6     2810.85     2652.83    447.17 o 
  -8   8   6      559.24      761.57    330.86 o 
  -6   8   6    28579.71    27935.01   1186.04 o 
  -4   8   6     6933.69     6131.76   1020.32 o 
  -2   8   6    10390.76    10304.14    741.84 o 
   0   8   6    38974.60    38224.23   1495.40 o 
   2   8   6    18188.52    19510.48   1444.22 o 
   4   8   6    44011.53    43009.31   1550.59 o 
   6   8   6     5230.14     5846.67    579.97 o 
   8   8   6     3362.77     3532.01    850.88 o 
  -7   9   6      143.65      -80.10    398.02 o 
  -5   9   6     1680.74     2149.07    757.84 o 
  -3   9   6   127001.52   125397.34   3545.11 o 
  -1   9   6     9687.45    10466.41    833.86 o 
   1   9   6    12042.17    12694.81   1206.39 o 
   3   9   6      340.44      652.96    276.60 o 
   5   9   6    75487.58    73736.75   2351.18 o 
  -2  10   6     3836.28     4200.90    624.38 o 
   0  10   6    33590.25    33329.91   1658.63 o 
   2  10   6     8303.59     8764.77    763.34 o 
 -15   1   7    15166.37    14092.68   1800.34 o 
 -13   1   7    59065.08    63769.01   2031.85 o 
 -11   1   7    26288.31    25837.53    858.33 o 
  -9   1   7   125900.35   127711.65   2156.38 o 
  -7   1   7    69477.16    71411.23   1283.28 o 
  -5   1   7    42145.79    43190.00    784.82 o 
  -3   1   7   170594.20   166534.11   2442.40 o 
  -1   1   7    33756.83    35888.53    609.31 o 
   1   1   7     1885.41     2674.03    131.29 o 
   3   1   7   220615.80   214074.59   3577.71 o 
   5   1   7     2976.39     2808.70    199.29 o 
   7   1   7   194443.70   179382.44   3302.01 o 
   9   1   7    24421.16    23646.12   1430.20 o 
  11   1   7    11623.97    11919.14    738.35 o 
  13   1   7     9121.37     7706.59    903.87 o 
 -14   2   7    41527.32    42215.46   1796.03 o 
 -12   2   7     8285.52     9460.69    547.53 o 
 -10   2   7    98091.34    98872.97   2097.72 o 
  -8   2   7   149695.30   147771.58   2399.16 o 
  -6   2   7    32538.45    32627.71    592.30 o 
  -4   2   7    99536.55   101441.09   1529.47 o 
  -2   2   7    46109.31    45995.95    867.35 o 
   0   2   7    10591.40    12091.67    275.65 o 
   2   2   7   108011.11   108039.06   1634.34 o 
   4   2   7    81525.20    80256.86   1539.97 o 
   6   2   7   178699.31   176122.73   2746.69 o 
   8   2   7   102531.37    98200.95   1742.49 o 
  10   2   7     2703.57     3109.21    343.04 o 
  12   2   7      343.88      425.72    202.40 o 
  14   2   7    13607.17    12355.71    868.06 o 
 -13   3   7     6362.56     6576.63    630.19 o 
 -11   3   7    13956.71    13405.07    619.38 o 
  -9   3   7     5474.81     5790.56    398.78 o 
  -7   3   7     7706.53     8719.24    283.07 o 
  -5   3   7    63231.14    66004.70   1118.52 o 
  -3   3   7    29439.85    29255.22    750.63 o 
  -1   3   7    93548.63    92067.05   4625.93 o 
   1   3   7    38369.36    39222.46    713.37 o 
   3   3   7     2143.39     2377.67    148.23 o 
   5   3   7    10449.15    10387.51    358.25 o 
   7   3   7    12550.71    12344.32    436.84 o 
   9   3   7    19744.68    20852.21    638.98 o 
  11   3   7    19101.79    18818.76    769.79 o 
  13   3   7     2762.15     3070.80    443.22 o 
 -12   4   7      978.29      648.66    268.15 o 
 -10   4   7    50224.10    52514.51   1730.78 o 
  -8   4   7    23381.94    23981.69   1002.06 o 
  -6   4   7    50288.72    51448.19   1165.51 o 
  -4   4   7    16288.14    16212.01    723.34 o 
  -2   4   7    97246.37    96838.98   2289.77 o 
   0   4   7     9210.23     9211.39    274.44 o 
   2   4   7   314749.66   308806.66   4463.48 o 
   4   4   7   122674.36   124759.39   2010.67 o 
   6   4   7   173146.80   174014.84   2763.04 o 
   8   4   7   105104.99   105534.91   1888.61 o 
  10   4   7    29238.66    28124.05    804.53 o 
  12   4   7       34.38      424.99    253.24 o 
 -13   5   7    14564.99    16021.47    971.98 o 
 -11   5   7     1955.58     2287.03    423.02 o 
  -9   5   7   167863.69   170621.80   4141.29 o 
  -7   5   7    74742.41    74580.31   1630.78 o 
  -5   5   7    72477.58    74350.04   2539.70 o 
  -3   5   7    54173.97    54626.11   2832.98 o 
  -1   5   7    16811.92    17374.79    825.00 o 
   1   5   7    48598.54    47517.73   1289.44 o 
   3   5   7     6067.31     7564.77    517.39 o 
   5   5   7     4773.02     5146.41    456.35 o 
   7   5   7    34753.64    33269.55    814.75 o 
   9   5   7    50402.68    51886.96   1168.22 o 
  11   5   7     8556.80     8882.50    487.60 o 
 -12   6   7     3360.49     2798.45    500.74 o 
 -10   6   7    44468.76    45509.32   2996.87 o 
  -8   6   7     3386.84     3880.83    577.32 o 
  -6   6   7    14583.20    14785.93    724.68 o 
  -4   6   7    12291.10    12571.10    625.12 o 
  -2   6   7    95187.34    95274.16   2376.12 o 
   0   6   7     6179.55     6298.34    446.08 o 
   2   6   7    13211.78    13658.52    490.48 o 
   4   6   7     3391.11     3378.48    277.44 o 
   6   6   7    12943.28    13492.76    473.62 o 
   8   6   7    15496.93    15910.31    872.05 o 
  10   6   7       55.43      244.28    195.41 o 
 -11   7   7     6960.65     6899.41    707.71 o 
  -9   7   7    18925.74    17991.55    971.03 o 
  -7   7   7    29601.19    30622.84   2661.70 o 
  -5   7   7    20326.83    20463.45    894.89 o 
  -3   7   7      223.24      217.71    235.98 o 
  -1   7   7    56541.72    56046.05   1595.14 o 
   1   7   7    85221.74    82450.13   2397.39 o 
   3   7   7    40151.72    39795.23   1390.42 o 
   5   7   7     3558.42     4029.60   1388.15 o 
   7   7   7   106943.80   103552.85   2862.84 o 
   9   7   7    54384.62    54465.64   1880.75 o 
  -8   8   7   173808.42   171359.38   4307.34 o 
  -6   8   7     8504.77     8045.73    615.98 o 
  -4   8   7   103150.91   101767.98   4478.06 o 
  -2   8   7      126.87       20.87    178.51 o 
   0   8   7    29668.88    30135.59   1313.47 o 
   2   8   7     5964.59     6448.47    570.83 o 
   4   8   7    35940.29    35705.83   1392.24 o 
   6   8   7     4392.26     3594.21    490.58 o 
   8   8   7    12928.50    13606.71    857.41 o 
  -7   9   7     5781.46     6390.54   1221.18 o 
  -5   9   7    19730.05    17610.32   1690.67 o 
  -3   9   7    38785.29    36526.51   4161.36 o 
  -1   9   7    86542.96    88543.70   2759.24 o 
   1   9   7      804.51     1684.51    532.34 o 
   3   9   7     8875.75     9117.14    699.12 o 
   5   9   7    15707.95    15894.80    927.60 o 
  -2  10   7      231.20      154.16    285.02 o 
   0  10   7   120752.41   119259.99   4927.83 o 
   2  10   7    48724.42    49284.00   2520.60 o 
 -14   0   8    59409.17    56495.73   2727.01 o 
 -12   0   8    44715.16    41715.93   2120.73 o 
 -10   0   8     3787.06     4219.65    413.43 o 
  -8   0   8   155577.91   153355.16   4614.84 o 
  -6   0   8     4899.30     4763.94    471.96 o 
  -4   0   8    83817.83    88438.21   2551.41 o 
  -2   0   8   301083.75   278606.75   7139.77 o 
   0   0   8    42362.95    42884.46    829.64 o 
   2   0   8    69457.71    66747.09   1544.05 o 
   4   0   8   101134.02    92593.52   2156.34 o 
   6   0   8   346759.41   332028.75   5938.35 o 
   8   0   8     8078.94     7764.51    773.86 o 
  10   0   8    62360.53    57925.16   2547.10 o 
  12   0   8    19390.16    18389.12   1365.35 o 
 -15   1   8      157.63      165.62    283.77 o 
 -13   1   8    16886.96    17012.88    939.89 o 
 -11   1   8    70558.80    68805.73   2879.42 o 
  -9   1   8    15231.62    15442.66    502.27 o 
  -7   1   8    63839.10    66181.38   1313.50 o 
  -5   1   8    52232.24    51374.89    922.66 o 
  -3   1   8    30058.45    29301.94    611.90 o 
  -1   1   8    67105.02    67792.90    947.19 o 
   1   1   8   249198.52   242673.13   3949.94 o 
   3   1   8   238623.64   230002.66   3838.59 o 
   5   1   8     4509.32     5064.18    449.51 o 
   7   1   8    65902.94    63017.73   1192.79 o 
   9   1   8    41145.88    40942.95   1127.82 o 
  11   1   8     1154.12     1364.09    329.30 o 
  13   1   8       27.48       95.82    223.52 o 
 -14   2   8     6558.81     6936.68    676.57 o 
 -12   2   8    31326.73    29980.66   1300.43 o 
 -10   2   8    87654.12    83688.23   3077.90 o 
  -8   2   8    53994.68    55655.57   1327.74 o 
  -6   2   8   155737.08   155159.39   2745.02 o 
  -4   2   8    55055.54    55997.91   1067.40 o 
  -2   2   8   218853.09   206518.48   3988.32 o 
   0   2   8    63983.96    67537.69   1066.23 o 
   2   2   8   336491.38   313379.19   4768.67 o 
   4   2   8    18021.42    18164.62    706.32 o 
   6   2   8    18185.01    18695.73    566.67 o 
   8   2   8    12252.31    12166.03    445.91 o 
  10   2   8    49269.45    49931.61   1330.85 o 
  12   2   8     2050.54     2401.23    340.22 o 
 -13   3   8    40469.22    40505.67   1541.30 o 
 -11   3   8    17285.85    17000.28    697.47 o 
  -9   3   8    13175.18    13975.35   1298.06 o 
  -7   3   8    83024.73    83934.66   1470.72 o 
  -5   3   8     6845.83     6860.18    231.19 o 
  -3   3   8    37710.13    37663.56   1930.96 o 
  -1   3   8   359298.22   343647.63   6672.00 o 
   1   3   8     8468.39     8748.08    260.28 o 
   3   3   8   264311.88   262110.88   3811.54 o 
   5   3   8   168034.06   168011.42   2622.19 o 
   7   3   8    28977.41    29599.14    730.73 o 
   9   3   8    42477.45    43597.89   1009.79 o 
  11   3   8    31727.85    33723.69   2075.60 o 
  13   3   8    25640.63    25390.67    967.86 o 
 -12   4   8    51522.11    54009.70   1860.63 o 
 -10   4   8      580.21      426.03    226.15 o 
  -8   4   8      387.19      603.94    228.41 o 
  -6   4   8     4022.39     3738.50    252.20 o 
  -4   4   8    87924.07    90432.73   2236.69 o 
  -2   4   8    10014.63    11306.33    498.19 o 
   0   4   8     7401.92     8292.65    430.85 o 
   2   4   8   124516.67   124416.71   1947.80 o 
   4   4   8   191587.95   188383.14   2896.55 o 
   6   4   8    62505.90    64434.30   1237.04 o 
   8   4   8    66730.91    67681.46   1353.09 o 
  10   4   8       55.79      576.43    242.53 o 
  12   4   8      560.63      574.13    237.53 o 
 -13   5   8     3614.34     3986.14    574.75 o 
 -11   5   8    66473.00    64133.64   2619.80 o 
  -9   5   8    22124.05    22378.58   1030.02 o 
  -7   5   8    93689.58    94312.06   2504.87 o 
  -5   5   8    50425.98    50366.06   1512.51 o 
  -3   5   8   206098.58   203671.48   5897.63 o 
  -1   5   8     8973.36     9224.65   1089.32 o 
   1   5   8   364893.66   349511.75   5938.15 o 
   3   5   8    41761.94    43737.52    860.41 o 
   5   5   8     4704.65     4283.50    263.68 o 
   7   5   8     5103.94     5830.51    335.59 o 
   9   5   8    41820.25    41921.03   1019.95 o 
  11   5   8     9644.26    10183.62    996.28 o 
 -12   6   8    31764.16    34690.77   2040.63 o 
 -10   6   8      376.82      460.87    260.57 o 
  -8   6   8     9008.88     8400.13    649.48 o 
  -6   6   8     5321.23     5572.85    441.61 o 
  -4   6   8    21061.53    21262.14    864.46 o 
  -2   6   8    36713.73    37330.43   1184.93 o 
   0   6   8    14935.67    15532.86    653.47 o 
   2   6   8    23911.34    25922.92   1764.61 o 
   4   6   8   167380.86   160301.05   3011.11 o 
   6   6   8    20461.72    20974.83    715.64 o 
   8   6   8     5911.11     5855.04    441.62 o 
  10   6   8    17157.09    17527.04    763.06 o 
 -11   7   8     7173.24     7286.00    811.45 o 
  -9   7   8     7045.78     8142.33    688.50 o 
  -7   7   8      113.67      541.81    235.47 o 
  -5   7   8     5630.12     6700.63    822.54 o 
  -3   7   8      256.39      243.87    324.09 o 
  -1   7   8        3.63       59.57    176.21 o 
   1   7   8     2777.46     3404.51    464.39 o 
   3   7   8    93585.60    93968.88   2990.71 o 
   5   7   8      613.29      647.74    226.10 o 
   7   7   8    75917.27    73137.37   2224.64 o 
   9   7   8      440.04      531.43    253.62 o 
  -8   8   8      672.05      729.52    421.44 o 
  -6   8   8    61283.23    57634.46   3403.52 o 
  -4   8   8    86438.86    91122.41   4202.03 o 
  -2   8   8    22855.28    21190.06   1696.83 o 
   0   8   8    27388.49    27365.61   1243.16 o 
   2   8   8    75214.63    75123.30   2245.04 o 
   4   8   8    11707.37    11319.95    726.43 o 
   6   8   8    12366.02    13515.68   1993.19 o 
   8   8   8      668.55      753.13    314.95 o 
  -7   9   8      924.70      415.27    552.06 o 
  -5   9   8    38801.54    38260.64   2595.15 o 
  -3   9   8    12884.78    12590.64    904.66 o 
  -1   9   8     1236.91     1288.24    387.15 o 
   1   9   8     2013.70     1226.11    500.30 o 
   3   9   8    56340.40    58453.11   1994.30 o 
   5   9   8    36252.85    34701.85   1452.18 o 
  -2  10   8     1226.61     1137.22    385.32 o 
   0  10   8     4037.25     4834.18    931.59 o 
 -13   1   9    17184.78    16925.82    933.18 o 
 -11   1   9    37518.62    38383.27   1999.88 o 
  -9   1   9     3700.39     3682.19    268.04 o 
  -7   1   9   145652.34   146521.11   2331.15 o 
  -5   1   9      213.54      228.33     81.20 o 
  -3   1   9   150798.41   144641.16   2524.41 o 
  -1   1   9   164470.92   159189.83   2312.90 o 
   1   1   9   249773.78   242427.34   3469.78 o 
   3   1   9   149814.70   152664.80   2647.56 o 
   5   1   9   220293.27   209974.14   3645.63 o 
   7   1   9      529.42      725.63    136.18 o 
   9   1   9    34016.86    34093.27   1011.43 o 
  11   1   9     5938.06     5916.92   1215.02 o 
  13   1   9    24248.48    22336.24   1100.27 o 
 -14   2   9      460.01      136.89    253.70 o 
 -12   2   9    19936.49    19681.01    772.76 o 
 -10   2   9      828.24      963.59    194.23 o 
  -8   2   9    21475.03    21995.91    591.95 o 
  -6   2   9   175632.06   178680.11   2419.85 o 
  -4   2   9     1247.09     1610.03    341.87 o 
  -2   2   9   174834.75   171376.61   2875.71 o 
   0   2   9   388656.28   358996.88   5851.31 o 
   2   2   9    25752.76    25947.77    572.98 o 
   4   2   9   229696.33   225600.56   3845.13 o 
   6   2   9    73510.41    73580.38   1335.53 o 
   8   2   9     6132.79     6063.77    395.27 o 
  10   2   9    26208.10    26869.85    913.85 o 
  12   2   9     1543.14     1665.65    310.21 o 
 -13   3   9      275.44      173.22    245.70 o 
 -11   3   9     1332.02      967.16    295.25 o 
  -9   3   9       74.05      174.80    117.51 o 
  -7   3   9    51582.57    50974.06   1000.72 o 
  -5   3   9    11344.01    11346.15    486.62 o 
  -3   3   9    62055.48    62201.01   1178.21 o 
  -1   3   9    16381.95    16642.38    685.02 o 
   1   3   9    27021.15    25235.33    587.56 o 
   3   3   9     2470.69     2935.71    167.84 o 
   5   3   9    41480.85    40762.65    851.43 o 
   7   3   9      134.43      311.25    135.71 o 
   9   3   9     5510.23     5565.41    393.08 o 
  11   3   9     7044.40     6542.34    492.60 o 
  13   3   9     7307.17     7378.72    560.97 o 
 -12   4   9    57035.22    57247.16   1936.56 o 
 -10   4   9    23173.37    23915.44   1071.59 o 
  -8   4   9    50298.59    53230.65   1656.47 o 
  -6   4   9    19749.52    20291.79    606.20 o 
  -4   4   9    73722.65    78741.65   2197.75 o 
  -2   4   9    64728.15    65617.89   1689.73 o 
   0   4   9   117759.28   121129.05   2226.21 o 
   2   4   9    43989.21    44790.45    888.78 o 
   4   4   9   109176.13   109932.16   2070.00 o 
   6   4   9     6465.78     6870.92    330.92 o 
   8   4   9    14747.69    14874.53    524.46 o 
  10   4   9    55333.14    57011.00   1468.49 o 
  12   4   9     7591.92     6833.13    528.87 o 
 -13   5   9     1293.90     1006.60    365.83 o 
 -11   5   9     3200.40     2482.67    441.16 o 
  -9   5   9     9635.62     8919.79    648.10 o 
  -7   5   9    29621.94    30990.78   1163.88 o 
  -5   5   9   117287.81   115981.63   3572.34 o 
  -3   5   9    13051.10    14024.50   1842.24 o 
  -1   5   9   544726.69   482459.19  49541.44 o 
   1   5   9    85347.20    84951.82   1712.05 o 
   3   5   9    25203.43    25504.23    675.57 o 
   5   5   9    38546.64    37720.00    844.14 o 
   7   5   9    43328.87    44104.90    998.12 o 
   9   5   9     4954.05     5776.01    377.31 o 
  11   5   9      991.14     1153.97    271.17 o 
 -12   6   9       22.68      103.05    244.82 o 
 -10   6   9      444.99      293.43    256.41 o 
  -8   6   9    38651.88    38797.41   1416.73 o 
  -6   6   9    41744.23    39822.63   1563.13 o 
  -4   6   9    50079.37    49277.54   1510.48 o 
  -2   6   9     1170.22     1520.19    248.75 o 
   0   6   9     9144.03     8712.52    488.26 o 
   2   6   9    59434.28    61287.29   1362.98 o 
   4   6   9    21455.56    21423.85    686.72 o 
   6   6   9    39909.57    40379.62   1473.28 o 
   8   6   9    30801.96    30467.38    987.75 o 
  10   6   9     4443.98     4366.83    438.56 o 
  -9   7   9    67790.59    64164.16   2084.11 o 
  -7   7   9    23681.00    25555.03   1104.75 o 
  -5   7   9     6839.14     6698.30    521.64 o 
  -3   7   9    67171.80    64581.45   2129.36 o 
  -1   7   9    47403.70    45080.00   2531.69 o 
   1   7   9    20547.26    20425.59    926.35 o 
   3   7   9      614.21     1016.17    326.55 o 
   5   7   9    42699.08    40266.57   1457.51 o 
   7   7   9    37806.20    36878.50   1420.91 o 
   9   7   9    17076.91    18310.22    991.80 o 
  -8   8   9     4398.75     4346.25   1009.84 o 
  -6   8   9    30820.75    30875.24   1242.61 o 
  -4   8   9    88747.98    90376.52   2497.71 o 
  -2   8   9   216239.58   216329.33   7839.68 o 
   0   8   9   185039.38   172294.03   4426.77 o 
   2   8   9    16184.48    15740.26    854.29 o 
   4   8   9     8601.51     7911.21    658.53 o 
   6   8   9    58487.85    54716.25   1886.90 o 
   8   8   9    22436.01    23681.62   1479.95 o 
  -5   9   9      772.82      853.96    549.59 o 
  -3   9   9    24113.59    28403.56   1499.67 o 
  -1   9   9     4523.80     4996.23    781.87 o 
   1   9   9    59019.26    54638.65   1887.54 o 
   3   9   9     7767.23     6375.53    633.38 o 
   5   9   9    29037.70    29958.65   1338.80 o 
   0  10   9     6858.76     7255.59   1060.98 o 
 -14   0  10    18787.46    19017.57   1450.38 o 
 -12   0  10   112395.06   101755.65   3873.01 o 
 -10   0  10     2100.21     2572.82    348.52 o 
  -8   0  10    59258.66    60055.38   1643.77 o 
  -6   0  10   248125.03   244945.80   5153.16 o 
  -4   0  10   667582.25   595086.63  16389.15 o 
  -2   0  10   281333.03   272007.94   7828.77 o 
   0   0  10   833225.75   690014.75  35624.41 o 
   2   0  10     1437.71     2127.46    209.32 o 
   4   0  10    12361.57    13217.97    699.93 o 
   6   0  10     1545.22     1606.86    170.07 o 
   8   0  10    22677.13    19883.86   1199.00 o 
  10   0  10     2706.22     2646.91    601.35 o 
  12   0  10    56765.23    51954.83   2523.68 o 
 -13   1  10     6224.52     5903.53    606.24 o 
 -11   1  10     3051.92     3002.30    276.74 o 
  -9   1  10    12911.81    14041.83    482.92 o 
  -7   1  10    13263.88    13562.57    421.40 o 
  -5   1  10    36248.11    36399.42   1060.42 o 
  -3   1  10    75400.79    73770.73   1055.25 o 
  -1   1  10      917.45     1260.67    174.63 o 
   1   1  10    25350.45    28232.41    537.48 o 
   3   1  10    48630.87    51504.18   1444.83 o 
   5   1  10    86158.40    82584.02   2054.92 o 
   7   1  10     3965.80     4217.41    261.05 o 
   9   1  10    34214.54    32684.30    993.93 o 
  11   1  10    59588.59    54979.77   2661.70 o 
  13   1  10     7736.88     7078.58    842.25 o 
 -14   2  10      116.47      200.89    263.35 o 
 -12   2  10    14997.56    14293.32    654.39 o 
 -10   2  10      638.14      729.34    221.84 o 
  -8   2  10      997.03     1222.25    166.47 o 
  -6   2  10      215.21      368.92    143.36 o 
  -4   2  10   298469.66   301044.88   4350.88 o 
  -2   2  10    83038.81    86764.16   1112.11 o 
   0   2  10    52014.97    55377.78    991.05 o 
   2   2  10     1461.82     1510.54    122.55 o 
   4   2  10   180905.53   181544.27   3166.12 o 
   6   2  10    46005.99    46679.55    953.20 o 
   8   2  10    40529.25    39873.00    915.29 o 
  10   2  10    20455.30    20477.14   1184.90 o 
  12   2  10    28216.01    27439.77    999.87 o 
 -13   3  10    43304.43    43511.04   1632.13 o 
 -11   3  10    46032.12    44691.52   1568.31 o 
  -9   3  10     8285.49    10141.78    997.52 o 
  -7   3  10   181563.77   180995.67   2832.21 o 
  -5   3  10   376033.00   356422.94   5898.44 o 
  -3   3  10    49737.11    49293.80    977.46 o 
  -1   3  10   404173.66   359975.53   5117.49 o 
   1   3  10   143666.81   141521.13   2143.09 o 
   3   3  10     3929.54     4751.73    207.21 o 
   5   3  10    13517.83    13282.35    493.01 o 
   7   3  10      232.00      313.42    195.95 o 
   9   3  10    10439.21    10800.71    543.78 o 
  11   3  10    25696.78    24286.20    900.17 o 
  13   3  10    25652.28    23712.67   1098.80 o 
 -12   4  10    22279.70    22119.35   1162.03 o 
 -10   4  10    14369.26    13828.73    799.75 o 
  -8   4  10    50043.95    49867.77   1588.59 o 
  -6   4  10    17733.38    17632.96    908.80 o 
  -4   4  10    13272.87    14619.55    637.61 o 
  -2   4  10    16966.85    18272.19    694.79 o 
   0   4  10      716.37     1031.09    124.23 o 
   2   4  10    20611.09    21995.30    520.56 o 
   4   4  10       53.88      292.88    219.09 o 
   6   4  10    45993.77    47061.55   1017.36 o 
   8   4  10     6451.45     6523.62    364.86 o 
  10   4  10    76527.93    77611.84   1834.14 o 
  12   4  10    16140.79    16237.90    759.71 o 
 -13   5  10    19719.96    19737.22   1545.26 o 
 -11   5  10    10287.59    10280.52    784.38 o 
  -9   5  10    29177.70    28856.97   1190.59 o 
  -7   5  10     2985.78     2603.32    573.62 o 
  -5   5  10    22934.91    22627.84   1171.89 o 
  -3   5  10   196223.58   188675.25   4225.22 o 
  -1   5  10    11041.84    10606.38    523.78 o 
   1   5  10     3589.82     4622.34    281.96 o 
   3   5  10    86672.06    83889.21   2040.83 o 
   5   5  10   191599.36   186257.27   2949.24 o 
   7   5  10    14332.55    14403.18    514.34 o 
   9   5  10    55249.22    55400.82   1239.53 o 
  11   5  10    25764.53    25175.22    933.42 o 
 -12   6  10    12738.86    13374.91   1223.03 o 
 -10   6  10     8228.74     8015.91    696.33 o 
  -8   6  10    25038.75    24556.25   1080.00 o 
  -6   6  10   183264.13   173511.58   4121.66 o 
  -4   6  10    62608.97    62273.64   1798.76 o 
  -2   6  10    18237.24    20527.24    826.13 o 
   0   6  10    87970.22    91138.35   2294.62 o 
   2   6  10    53011.30    55193.70   1267.28 o 
   4   6  10     5881.32     5992.41    365.61 o 
   6   6  10       17.69      173.11    140.25 o 
   8   6  10     1175.41     1367.17    301.06 o 
  10   6  10    38571.09    39312.16   1534.73 o 
  -9   7  10    62751.10    61661.92   2369.65 o 
  -7   7  10       30.37      283.87    214.70 o 
  -5   7  10    16021.69    15879.23    967.33 o 
  -3   7  10     2161.02     1965.28    316.82 o 
  -1   7  10     5397.36     5541.87    438.73 o 
   1   7  10    18273.61    18601.77    652.39 o 
   3   7  10       60.19       53.70    231.67 o 
   5   7  10     6981.64     7626.43    720.88 o 
   7   7  10    43783.39    43459.65   1665.41 o 
   9   7  10     8986.04     9694.69   1754.13 o 
  -8   8  10    14526.95    13799.73    863.74 o 
  -6   8  10     5716.01     6581.47    584.64 o 
  -4   8  10    12664.02    13538.52    762.05 o 
  -2   8  10    22399.58    21139.54   1743.66 o 
   0   8  10     1346.89     2569.28    706.09 o 
   2   8  10    69723.23    68790.52   2125.49 o 
   4   8  10    89129.04    85384.88   2996.26 o 
   6   8  10     5988.99     5137.49    580.46 o 
  -5   9  10    77974.22    75261.92   3902.59 o 
  -3   9  10      949.06     1698.06    690.07 o 
  -1   9  10     4203.10     4694.20   1300.66 o 
   1   9  10    66916.34    65625.72   2136.48 o 
   3   9  10    31577.45    31642.45   1581.00 o 
   5   9  10     1824.90     2177.96    761.54 o 
 -13   1  11      292.19      473.46    261.92 o 
 -11   1  11    24723.17    24583.44    719.40 o 
  -9   1  11   307093.97   300365.53   4546.33 o 
  -7   1  11     5227.79     5640.26    314.64 o 
  -5   1  11   261186.00   257101.00   3778.42 o 
  -3   1  11    76457.20    79119.38   1132.24 o 
  -1   1  11   204010.67   203429.38   2660.69 o 
   1   1  11     1544.39     1359.76    130.20 o 
   3   1  11    75405.09    77676.63   1478.60 o 
   5   1  11    13013.94    14399.29    506.77 o 
   7   1  11   255489.91   246906.55   4368.71 o 
   9   1  11    22991.68    22564.70    804.68 o 
  11   1  11    71254.54    69203.21   2121.71 o 
  13   1  11    12222.62    10717.69    814.23 o 
 -14   2  11      318.33       11.93    258.68 o 
 -12   2  11      492.40      733.90    218.49 o 
 -10   2  11    76119.98    74932.68   1461.80 o 
  -8   2  11    89556.70    90924.05   1609.19 o 
  -6   2  11    77502.16    75927.57   1323.72 o 
  -4   2  11   150008.52   151091.50   2308.63 o 
  -2   2  11    10976.51    14475.17    350.04 o 
   0   2  11    25124.99    24939.45    501.53 o 
   2   2  11    41122.72    44262.20    796.02 o 
   4   2  11     2595.21     2889.46    155.02 o 
   6   2  11   122806.52   121645.40   2021.10 o 
   8   2  11   127880.73   122562.11   2474.44 o 
  10   2  11     1282.64     1236.07    347.64 o 
  12   2  11    31378.15    31181.30   1375.86 o 
 -13   3  11    11460.56    11656.28    811.11 o 
 -11   3  11     5636.80     5767.51    565.43 o 
  -9   3  11    11729.37    11205.78    528.85 o 
  -7   3  11        2.39      124.79     97.54 o 
  -5   3  11     6447.85     7359.37    394.49 o 
  -3   3  11     9760.47     9132.42    397.02 o 
  -1   3  11    69151.82    71803.67   1180.25 o 
   1   3  11     9921.97    10673.77    307.25 o 
   3   3  11    28590.46    29656.25    612.11 o 
   5   3  11       95.57      183.79    162.40 o 
   7   3  11     2272.34     2332.87    231.68 o 
   9   3  11     5352.01     5243.79    415.74 o 
  11   3  11     1440.18     1142.86    342.60 o 
 -12   4  11     8963.62     8594.68    727.54 o 
 -10   4  11   108757.13   107372.09   2902.67 o 
  -8   4  11   141646.47   143542.72   5336.33 o 
  -6   4  11    35792.71    36416.21   1218.17 o 
  -4   4  11    51432.14    51014.43   1459.27 o 
  -2   4  11   174511.39   172268.48   3814.62 o 
   0   4  11   138874.00   143164.31   2211.65 o 
   2   4  11    23009.86    23662.78    622.05 o 
   4   4  11    31519.20    29973.54    860.04 o 
   6   4  11    77810.52    76683.95   1438.23 o 
   8   4  11   102930.87   105512.66   1919.00 o 
  10   4  11    16628.55    17099.16    726.75 o 
  12   4  11    41197.59    42295.97   1318.14 o 
 -11   5  11    27421.86    25819.47   1558.82 o 
  -9   5  11    41127.61    41862.95   1509.85 o 
  -7   5  11      268.47      858.90    247.89 o 
  -5   5  11    23027.20    22830.84   1141.69 o 
  -3   5  11    20228.90    20450.73    627.57 o 
  -1   5  11     9288.60     9194.09    491.45 o 
   1   5  11    10646.37    12241.51    561.48 o 
   3   5  11   111187.70   105145.38   2479.49 o 
   5   5  11    28215.43    28391.06    900.16 o 
   7   5  11    92734.66    92209.20   2115.67 o 
   9   5  11     7332.52     8141.13    439.99 o 
  11   5  11     8238.31     8141.66    562.83 o 
 -10   6  11     6382.09     6030.16    624.98 o 
  -8   6  11     2193.16     3632.35    472.01 o 
  -6   6  11     9768.24     9624.62    619.28 o 
  -4   6  11    34431.46    34802.82   2834.21 o 
  -2   6  11     1190.67     2089.86    300.67 o 
   0   6  11   119415.06   121709.02   2397.93 o 
   2   6  11     6777.54     7759.86    447.35 o 
   4   6  11     1054.18     1574.77    225.29 o 
   6   6  11       67.78      183.44    333.69 o 
   8   6  11    55470.33    52193.72   1382.29 o 
  10   6  11     2204.70     1456.07    371.18 o 
  -9   7  11    63603.79    66590.62   2157.21 o 
  -7   7  11    14425.96    14878.84    822.49 o 
  -5   7  11    17807.16    18721.15   1911.86 o 
  -3   7  11   107743.70   104350.88   3114.56 o 
  -1   7  11    95145.95    96138.41   2496.27 o 
   1   7  11    14177.59    13721.08    552.69 o 
   3   7  11    49606.25    47677.93   1213.25 o 
   5   7  11    78791.40    76881.95   2295.82 o 
   7   7  11    26770.94    26847.61   1199.57 o 
   9   7  11     5455.13     5049.20    598.10 o 
  -8   8  11     1429.34     1597.29    547.74 o 
  -6   8  11     4594.22     4281.23    497.26 o 
  -4   8  11    28570.54    27250.60   2585.91 o 
  -2   8  11      206.19      559.45    469.49 o 
   0   8  11    40828.28    39876.93   1519.40 o 
   2   8  11    92354.51    88131.80   2548.61 o 
   4   8  11     9422.71     9808.03    712.94 o 
   6   8  11    58197.93    57240.02   1972.40 o 
  -5   9  11     1244.69     1682.04    730.73 o 
  -3   9  11     6768.38     6086.17   1120.13 o 
  -1   9  11    36400.68    35336.84   2035.70 o 
   1   9  11    16255.38    17881.35    978.77 o 
   3   9  11     5181.27     4690.46    571.65 o 
   5   9  11      239.74      426.22    256.42 o 
 -14   0  12   114200.18   111578.05   4360.99 o 
 -12   0  12    55856.25    55988.02   1776.12 o 
 -10   0  12    24015.98    23447.84    954.36 o 
  -8   0  12     5796.08     5592.08    425.29 o 
  -6   0  12   274300.94   268726.75   5636.70 o 
  -4   0  12    67478.93    68743.23   2173.72 o 
  -2   0  12     3256.60     3447.21    492.91 o 
   0   0  12     1220.81     1428.53    136.94 o 
   2   0  12  1117472.88   882398.88  74249.63 o 
   4   0  12   295608.09   281024.91   7550.72 o 
   6   0  12   227259.72   222705.28   4880.53 o 
   8   0  12   174807.83   168019.56   5424.44 o 
  10   0  12    48105.39    49167.44   2332.68 o 
  12   0  12     1535.88     1599.48    565.61 o 
 -13   1  12    38882.85    37629.76   1167.38 o 
 -11   1  12     5374.46     5412.73    352.90 o 
  -9   1  12   113735.83   114377.20   1982.80 o 
  -7   1  12    31011.04    30638.40    702.18 o 
  -5   1  12    27021.06    28270.09    518.18 o 
  -3   1  12   101915.30   107675.09   1500.29 o 
  -1   1  12     8563.10     9807.78    276.26 o 
   1   1  12     7011.39     8947.98    413.85 o 
   3   1  12    19861.88    21549.17    486.39 o 
   5   1  12        4.16      438.58    187.60 o 
   7   1  12      937.54     1054.61    208.95 o 
   9   1  12      508.85      670.20    206.35 o 
  11   1  12     2878.58     4104.53    528.59 o 
  13   1  12     4969.24     5413.63    635.65 o 
 -14   2  12    61384.05    59845.03   2929.10 o 
 -12   2  12      339.19      585.57    473.49 o 
 -10   2  12    57186.71    59489.38   1239.47 o 
  -8   2  12    14789.51    14895.09    552.44 o 
  -6   2  12    21812.96    21750.95    535.16 o 
  -4   2  12      612.60      626.04    140.17 o 
  -2   2  12    37766.52    37036.52    622.48 o 
   0   2  12    41872.29    45856.51    811.70 o 
   2   2  12    11481.32    10845.43    309.78 o 
   4   2  12    41280.66    43393.57    817.89 o 
   6   2  12    25696.23    26457.96    783.64 o 
   8   2  12      765.46     1251.94    331.97 o 
  10   2  12    12366.29    12133.40    660.94 o 
  12   2  12    14067.47    14064.92    710.67 o 
 -13   3  12    81250.71    81319.59   2479.35 o 
 -11   3  12     5975.83     6263.72    594.80 o 
  -9   3  12    23996.91    24371.31    813.85 o 
  -7   3  12   111012.74   110193.96   1857.27 o 
  -5   3  12   142583.56   142496.44   2240.91 o 
  -3   3  12    22110.68    22208.60    544.37 o 
  -1   3  12     1028.54     2163.94    218.98 o 
   1   3  12   219950.03   214943.45   3169.58 o 
   3   3  12   571476.63   519645.94   7385.91 o 
   5   3  12     6218.80     6605.93    655.77 o 
   7   3  12   226377.89   219739.23   3458.27 o 
   9   3  12    58929.90    59835.22   1502.45 o 
  11   3  12    14429.99    15284.14    715.60 o 
 -12   4  12     7001.04     6850.71   1284.64 o 
 -10   4  12    42061.71    44534.76   2592.07 o 
  -8   4  12   112812.91   117677.40   4334.50 o 
  -6   4  12    30118.31    30189.33   1085.92 o 
  -4   4  12    49182.97    47861.12   1401.16 o 
  -2   4  12     2317.42     3258.82    311.81 o 
   0   4  12      272.34      577.01    127.41 o 
   2   4  12     6093.92     7167.00    279.24 o 
   4   4  12     3694.82     4441.85    417.77 o 
   6   4  12     3035.21     2839.73    248.58 o 
   8   4  12    13348.04    13713.58    614.87 o 
  10   4  12     2656.72     3018.19    369.52 o 
  12   4  12      688.46      968.70    294.62 o 
 -11   5  12    20338.46    20243.68   1057.90 o 
  -9   5  12    10288.44    10766.35   1127.52 o 
  -7   5  12    30664.95    29368.00   1555.12 o 
  -5   5  12    92772.04    96337.43   2489.28 o 
  -3   5  12    61304.09    57912.16   1647.13 o 
  -1   5  12    40237.52    40809.14   1020.73 o 
   1   5  12      508.30     1175.89    175.02 o 
   3   5  12    33610.11    35483.03   1102.25 o 
   5   5  12     2577.71     2616.17    240.36 o 
   7   5  12      114.14      499.26    153.40 o 
   9   5  12     1503.56     1161.14    216.77 o 
  11   5  12    41619.49    41098.73   1485.68 o 
 -10   6  12     1210.31     1667.59    383.11 o 
  -8   6  12    75029.95    76635.64   4027.66 o 
  -6   6  12    55527.59    56235.52   1753.42 o 
  -4   6  12    33758.71    34283.07    938.29 o 
  -2   6  12     3651.88     3567.23    367.54 o 
   0   6  12    88616.79    91781.20   2501.16 o 
   2   6  12   193153.02   190443.64   4189.95 o 
   4   6  12    47403.88    46737.47   1184.83 o 
   6   6  12    23840.10    24064.48    812.13 o 
   8   6  12    91298.69    90129.08   2049.11 o 
  10   6  12    27860.35    26586.92   1238.18 o 
  -9   7  12    59821.11    58531.87   1985.66 o 
  -7   7  12     2837.40     2557.15    684.52 o 
  -5   7  12    94814.17    91217.75   2514.52 o 
  -3   7  12     7501.75     7331.32    730.73 o 
  -1   7  12     4811.68     5411.45    461.97 o 
   1   7  12       14.02      129.39    125.47 o 
   3   7  12     3641.84     4041.85    578.58 o 
   5   7  12    16900.47    17147.22   1209.47 o 
   7   7  12     5607.03     5349.68    578.31 o 
   9   7  12     7417.45     7370.70    696.42 o 
  -8   8  12    16183.01    17155.21    967.69 o 
  -6   8  12    41966.60    43842.16   1585.86 o 
  -4   8  12     6893.46     7263.78    575.77 o 
  -2   8  12    26707.07    26250.54   1074.24 o 
   0   8  12    46168.82    46421.41   3256.88 o 
   2   8  12    15206.14    17105.74   2765.21 o 
   4   8  12     1511.21     1886.74    372.94 o 
   6   8  12      850.68      846.67    299.74 o 
  -5   9  12     6343.89     6448.45   1216.25 o 
  -3   9  12    21631.99    23388.42   1927.27 o 
  -1   9  12    13403.49    15335.56   1515.69 o 
   1   9  12   110676.28   110384.33   3116.90 o 
   3   9  12    21320.08    22190.06   1646.92 o 
 -13   1  13    18609.77    18150.75    768.08 o 
 -11   1  13    69502.14    68874.25   1416.05 o 
  -9   1  13     1447.39     1715.41    205.38 o 
  -7   1  13      440.32      748.45    133.27 o 
  -5   1  13    20053.92    20848.58    423.57 o 
  -3   1  13   446434.28   418631.81   4849.07 o 
  -1   1  13   428173.63   406857.25   5843.76 o 
   1   1  13    61433.50    62260.96   1060.55 o 
   3   1  13    79639.19    81895.11   1364.58 o 
   5   1  13   175355.20   172761.39   3126.63 o 
   7   1  13    33656.53    32456.68    938.89 o 
   9   1  13    30535.18    30404.15    978.29 o 
  11   1  13      351.90      791.96    572.39 o 
  13   1  13    16884.94    15702.61    967.73 o 
 -14   2  13     7881.84    10273.41   1179.28 o 
 -12   2  13    70259.50    71399.59   1731.92 o 
 -10   2  13    43445.67    43272.48    997.86 o 
  -8   2  13    14157.97    14927.31    857.12 o 
  -6   2  13     8547.30     9198.83    328.02 o 
  -4   2  13    18474.38    18719.65    398.62 o 
  -2   2  13   236522.58   226812.23   2995.61 o 
   0   2  13    75688.69    81269.42   1320.51 o 
   2   2  13   177808.64   180900.41   2707.66 o 
   4   2  13   148486.72   147844.38   2689.07 o 
   6   2  13     6843.01     6400.57    390.19 o 
   8   2  13     4586.67     5109.19    410.93 o 
  10   2  13      544.19      773.84    563.17 o 
  12   2  13     2275.52     2049.31    353.68 o 
 -13   3  13     4513.62     4583.60    584.93 o 
 -11   3  13    15178.59    15266.08    858.71 o 
  -9   3  13    23028.38    22697.51    786.88 o 
  -7   3  13    17477.88    18054.61    645.19 o 
  -5   3  13       64.40      364.49     88.32 o 
  -3   3  13    32764.47    31441.32    563.71 o 
  -1   3  13      226.52      508.71    136.60 o 
   1   3  13    26930.60    24937.55    604.38 o 
   3   3  13    13856.63    14696.41    400.61 o 
   5   3  13     4400.79     5360.94    463.40 o 
   7   3  13     3244.35     3476.21    278.77 o 
   9   3  13     1833.69     1991.44    305.46 o 
  11   3  13      268.73      414.02    209.50 o 
 -12   4  13    35510.86    36075.27   1479.92 o 
 -10   4  13    34165.21    34912.48   2138.60 o 
  -8   4  13     2668.30     3102.26    415.10 o 
  -6   4  13     3858.63     4090.29    409.40 o 
  -4   4  13    12552.12    12864.59   1208.24 o 
  -2   4  13   301183.75   290636.09   8185.08 o 
   0   4  13     1887.29     1875.79    201.48 o 
   2   4  13     1996.84     2329.22    177.78 o 
   4   4  13    45302.46    44491.59   1067.96 o 
   6   4  13   160196.28   157759.23   2600.67 o 
   8   4  13     1587.25     1579.73    221.45 o 
  10   4  13    10707.20    10533.78    590.27 o 
 -11   5  13    40891.00    41129.25   1595.04 o 
  -9   5  13     2040.02     1856.04    367.24 o 
  -7   5  13     1045.67     1228.25    608.12 o 
  -5   5  13    10346.33    10624.98    604.55 o 
  -3   5  13    51904.07    50655.68   1587.77 o 
  -1   5  13    40146.31    40037.55   1011.72 o 
   1   5  13     8212.38     8207.84    383.59 o 
   3   5  13   150241.16   144382.66   3290.71 o 
   5   5  13    13456.37    14510.57    560.69 o 
   7   5  13    23282.19    23020.92   1061.39 o 
   9   5  13       27.29       98.17    215.04 o 
  11   5  13     1060.09     1063.98    285.71 o 
 -10   6  13    82855.43    82612.78   3061.57 o 
  -8   6  13    15013.43    15144.76    848.15 o 
  -6   6  13    65208.65    64431.42   1941.58 o 
  -4   6  13    25624.46    26448.59   1724.56 o 
  -2   6  13    19036.08    18772.83    999.37 o 
   0   6  13    83879.83    84238.73   1799.29 o 
   2   6  13     7856.54     7691.30    462.16 o 
   4   6  13    40679.78    40359.41   1272.76 o 
   6   6  13    37383.35    37704.39   1081.96 o 
   8   6  13     1780.55     1809.02    299.54 o 
  10   6  13     3441.92     3509.53    421.50 o 
  -9   7  13     9809.12    10229.18    768.35 o 
  -7   7  13     3896.26     4201.47    500.86 o 
  -5   7  13    23764.61    20947.45    743.85 o 
  -3   7  13    69360.30    67810.13   3380.11 o 
  -1   7  13    56159.97    57651.12   1736.19 o 
   1   7  13     1394.52     1870.27    286.89 o 
   3   7  13    39505.50    38517.04   1251.73 o 
   5   7  13    83555.99    83105.13   2639.51 o 
   7   7  13    45764.29    48399.69   1745.31 o 
  -8   8  13    14056.10    14079.82    891.04 o 
  -6   8  13     9825.15    10396.97    560.87 o 
  -4   8  13    59635.63    57364.20   2979.62 o 
  -2   8  13     5036.67     5056.47    706.09 o 
   0   8  13     8134.16     9246.93    887.23 o 
   2   8  13    72546.02    70208.75   2199.61 o 
   4   8  13    77021.98    75278.47   2347.48 o 
   6   8  13    28085.10    29517.83   1327.22 o 
  -5   9  13    53094.36    50393.55   3065.88 o 
  -3   9  13    28354.70    31533.70   2280.93 o 
  -1   9  13     8418.51     8719.44    756.90 o 
   1   9  13    27857.79    25276.51   1197.56 o 
   3   9  13      561.97      364.33    235.69 o 
 -14   0  14     1875.04     1346.87    554.52 o 
 -12   0  14    46698.61    46033.86   1569.72 o 
 -10   0  14    14128.44    14016.55    962.40 o 
  -8   0  14    22504.31    22519.03    859.17 o 
  -6   0  14   118012.67   119671.42   2767.71 o 
  -4   0  14    23087.13    24442.63    582.20 o 
  -2   0  14     1093.43     1740.43    170.67 o 
   0   0  14   168645.47   164185.55   2877.62 o 
   2   0  14   104488.02   110268.16   2522.18 o 
   4   0  14    11418.79    11940.23    581.11 o 
   6   0  14    47611.48    50323.16   1517.91 o 
  10   0  14   194997.39   181883.78   6092.33 o 
  12   0  14     8473.77     6814.43    978.42 o 
 -13   1  14     3842.51     3699.14    514.99 o 
 -11   1  14     6413.70     7505.95    402.80 o 
  -9   1  14     1814.68     1796.96    208.67 o 
  -7   1  14   106342.66    99331.29   1700.11 o 
  -5   1  14   103090.92   103149.40   1695.23 o 
  -3   1  14     4035.51     4044.49    169.00 o 
  -1   1  14   304408.72   291976.75   3797.41 o 
   1   1  14   214681.72   218664.20   3227.94 o 
   3   1  14    36631.35    38025.50    755.74 o 
   5   1  14    24041.09    24579.76   1208.20 o 
   7   1  14     5305.52     5474.67    491.08 o 
   9   1  14     6796.04     6769.95    482.40 o 
  11   1  14      214.25      494.94    284.48 o 
 -14   2  14    12654.35    12303.77    846.95 o 
 -12   2  14      603.69      664.09    257.02 o 
 -10   2  14     4274.26     4943.34    325.46 o 
  -8   2  14   119205.64   116790.17   1993.71 o 
  -6   2  14   147175.55   143424.00   2902.54 o 
  -4   2  14    14424.85    16831.70    647.08 o 
  -2   2  14    56922.43    60731.98    948.74 o 
   0   2  14   164566.64   158969.45   2403.72 o 
   2   2  14    39887.80    39372.79    764.64 o 
   4   2  14   100409.82    99326.56   2033.94 o 
   6   2  14    18243.11    19026.49    660.66 o 
   8   2  14    19290.78    20038.18   1250.74 o 
  10   2  14    23435.54    22837.36    877.31 o 
  12   2  14     9743.47    10049.56    805.12 o 
 -13   3  14     8121.63     7701.06    704.19 o 
 -11   3  14     3755.49     4214.20    727.65 o 
  -9   3  14     1717.24     1567.76    256.36 o 
  -7   3  14    73071.88    74343.57   1668.31 o 
  -5   3  14    25445.03    25961.58    837.73 o 
  -3   3  14      537.92      679.83    170.69 o 
  -1   3  14    56143.36    54946.35   1066.28 o 
   1   3  14   147138.80   144968.58   2364.68 o 
   3   3  14      149.12      996.51    213.08 o 
   5   3  14     1882.45     2276.03    319.20 o 
   7   3  14     1500.45     1336.96    194.47 o 
   9   3  14   117866.38   112419.30   2413.08 o 
  11   3  14    60918.25    57795.99   1582.52 o 
 -12   4  14     7177.88     7439.19    698.91 o 
 -10   4  14       10.54      157.51    400.49 o 
  -8   4  14      191.13      327.00    232.28 o 
  -6   4  14   151362.80   152194.81   3806.47 o 
  -4   4  14    86411.65    85565.70   2204.50 o 
  -2   4  14   231013.16   236046.02   4200.55 o 
   0   4  14    98641.97    98429.32   1938.27 o 
   2   4  14     5267.03     5296.95    260.21 o 
   4   4  14    12806.56    12199.75    486.89 o 
   6   4  14    21235.46    21118.55    628.22 o 
   8   4  14       96.82      193.27    142.03 o 
  10   4  14      459.64      401.29    211.36 o 
 -11   5  14       77.85       97.74    230.45 o 
  -9   5  14    13556.54    14617.87    836.13 o 
  -7   5  14   167453.55   168815.59   9285.13 o 
  -5   5  14     4194.23     3854.04    416.51 o 
  -3   5  14    14975.71    16031.59    737.45 o 
  -1   5  14    57222.18    56298.89   1307.06 o 
   1   5  14   187217.30   181598.45   3317.40 o 
   3   5  14      268.53      152.72    145.62 o 
   5   5  14    35203.64    35767.14   1195.82 o 
   7   5  14    28904.13    27665.24    776.08 o 
   9   5  14    42321.42    42365.13   1399.90 o 
 -10   6  14     2406.09     3216.31    503.89 o 
  -8   6  14    15072.97    15089.51    853.76 o 
  -6   6  14    40983.23    38804.40   1386.68 o 
  -4   6  14    16063.43    15716.12    782.36 o 
  -2   6  14    30513.25    32576.87    988.82 o 
   0   6  14    50093.99    52010.27   1773.48 o 
   2   6  14    17915.57    17910.52    751.69 o 
   4   6  14     9907.77    10348.54    579.35 o 
   6   6  14     3533.61     3401.93    346.55 o 
   8   6  14    23662.84    24776.34    898.95 o 
  -9   7  14     2017.48     2284.21    714.71 o 
  -7   7  14      698.31     1304.68    326.24 o 
  -5   7  14   111772.91   107740.99   2902.63 o 
  -3   7  14     1147.45     1433.43    298.75 o 
  -1   7  14   127478.36   131678.25   2666.59 o 
   1   7  14    12965.95    13261.31    655.25 o 
   3   7  14     2461.45     2896.85    351.70 o 
   5   7  14     1519.76     1717.06    271.13 o 
   7   7  14     4614.76     4853.62    579.80 o 
  -8   8  14    75280.59    74937.43   4974.66 o 
  -6   8  14    29126.47    30349.51   1302.77 o 
  -4   8  14     3054.59     2858.21    414.86 o 
  -2   8  14    15417.00    15219.01    811.86 o 
   0   8  14    57830.06    56065.67   2561.88 o 
   2   8  14    55745.21    51523.53   2454.68 o 
   4   8  14      335.22      549.05    247.48 o 
   6   8  14    24686.68    23242.97   1167.20 o 
  -5   9  14    31798.97    36664.86   2548.33 o 
  -3   9  14     3884.72     3770.74    967.33 o 
  -1   9  14    54366.00    50428.05   2490.41 o 
   1   9  14     3601.64     3714.90    522.03 o 
   3   9  14    17672.23    16112.59    961.74 o 
 -13   1  15    24374.13    24426.64    911.91 o 
 -11   1  15    62280.29    64020.36   1354.67 o 
  -9   1  15     4449.22     4716.13    302.00 o 
  -7   1  15     1611.76     1904.61    187.61 o 
  -5   1  15   277945.19   268089.94   3977.00 o 
  -3   1  15   112842.49   111490.95   1587.51 o 
  -1   1  15    64488.86    63024.47   1326.52 o 
   1   1  15    10294.09    12832.14    587.84 o 
   3   1  15    20700.16    21413.16    518.80 o 
   5   1  15   175269.72   169264.63   3109.90 o 
   7   1  15     1945.83     2349.12    373.56 o 
   9   1  15     4416.13     6071.95    870.61 o 
  11   1  15    45160.84    46164.33   1682.14 o 
 -14   2  15      178.93      291.40    445.46 o 
 -12   2  15    26476.66    26650.07   1418.34 o 
 -10   2  15    44572.30    44136.97   1020.56 o 
  -8   2  15     6283.43     6729.42    323.10 o 
  -6   2  15    82337.40    79302.55   1398.87 o 
  -4   2  15   265974.47   261518.17   4254.03 o 
  -2   2  15     2893.30     3690.54    201.73 o 
   0   2  15    18284.04    19283.19    462.89 o 
   2   2  15     6574.09     6800.34    264.00 o 
   4   2  15    37635.41    37934.24    951.34 o 
   6   2  15    60004.39    59345.93   1392.36 o 
   8   2  15     3397.57     3525.55    434.23 o 
  10   2  15    39003.70    38623.85   1206.62 o 
  12   2  15    57964.15    59328.83   1671.48 o 
 -13   3  15    15270.34    14004.51   1323.45 o 
 -11   3  15     3446.72     3967.82    510.84 o 
  -9   3  15     7950.86     8473.08    492.23 o 
  -7   3  15    17523.78    18071.89    663.02 o 
  -5   3  15      233.61      557.38    342.05 o 
  -3   3  15    36557.12    37808.37    747.72 o 
  -1   3  15      981.80     1301.77    130.94 o 
   1   3  15     5180.29     5460.34    247.23 o 
   3   3  15    53708.77    53835.83   1190.04 o 
   5   3  15    27337.31    26375.40    787.95 o 
   7   3  15    28359.55    28032.34    756.48 o 
   9   3  15      240.18      986.67    432.86 o 
  11   3  15      721.62      751.60    285.24 o 
 -12   4  15    77750.84    78125.73   2445.04 o 
 -10   4  15    13713.93    13540.55    813.04 o 
  -8   4  15      761.01     1351.49    630.30 o 
  -6   4  15    95871.91    94779.69   2484.23 o 
  -4   4  15   220028.08   208104.20   4649.23 o 
  -2   4  15    22050.64    24723.77    883.15 o 
   0   4  15    48213.23    49060.88   1133.54 o 
   2   4  15     1148.89     1920.20    175.71 o 
   4   4  15    96197.95    98292.77   1970.44 o 
   6   4  15    12064.79    12123.73    771.85 o 
   8   4  15     1754.29     1963.14    246.52 o 
  10   4  15     4193.08     4861.74    458.24 o 
 -11   5  15    18156.01    17575.02    995.85 o 
  -9   5  15    66862.60    69390.79   2155.57 o 
  -7   5  15     4398.69     4959.88    497.17 o 
  -5   5  15    98072.90    97884.90   3055.40 o 
  -3   5  15    51411.39    51405.46   1261.98 o 
  -1   5  15      974.53     1239.77    257.36 o 
   1   5  15    33779.48    33252.29    889.49 o 
   3   5  15    11157.63    10673.24    560.98 o 
   5   5  15    34633.44    33434.23   1317.29 o 
   7   5  15    36384.54    37394.70    945.08 o 
   9   5  15    26928.61    27386.26    958.41 o 
 -10   6  15     8220.32     8236.95   1280.32 o 
  -8   6  15       50.10      329.65    230.63 o 
  -6   6  15    28144.46    29205.43   1315.45 o 
  -4   6  15   111824.78   105396.50   2765.65 o 
  -2   6  15    55216.89    52375.22   1317.52 o 
   0   6  15     1482.04     1984.74    252.13 o 
   2   6  15     3297.21     2972.83    338.11 o 
   4   6  15   106883.03   101998.72   2572.21 o 
   6   6  15     3044.96     2869.20    330.89 o 
   8   6  15    29502.69    28454.75    986.49 o 
  -9   7  15      353.69      502.80    302.24 o 
  -7   7  15    72164.26    69018.46   2169.06 o 
  -5   7  15    77752.02    76260.91   2264.60 o 
  -3   7  15     8773.93     8544.54    754.15 o 
  -1   7  15       36.40      150.64    144.47 o 
   1   7  15     6803.60     7626.41   1298.81 o 
   3   7  15    38428.89    36733.52   3501.48 o 
   5   7  15    36244.41    34437.91   1109.17 o 
   7   7  15     2250.24     2160.95    420.82 o 
  -6   8  15    27300.50    26698.22   1218.20 o 
  -4   8  15     7693.39     7700.56    614.10 o 
  -2   8  15    42837.98    41733.94   1211.81 o 
   0   8  15      142.82      417.72    194.70 o 
   2   8  15    26425.22    23489.47   1530.48 o 
   4   8  15     6252.22     5426.10    600.34 o 
   6   8  15    51297.34    52647.02   1922.86 o 
  -3   9  15    59607.04    57572.73   3211.29 o 
  -1   9  15    28656.49    26975.55   1710.39 o 
   1   9  15     3107.77     3002.76    484.64 o 
 -14   0  16    11238.59    12678.79   1168.19 o 
 -12   0  16      136.01      171.55    291.43 o 
 -10   0  16   371873.59   346845.81   7453.65 o 
  -8   0  16   272727.81   255008.83   7368.95 o 
  -6   0  16   114062.24   115467.08   3590.82 o 
  -4   0  16    96242.18   100688.91   2358.68 o 
  -2   0  16    94682.81    92262.75   2076.03 o 
   0   0  16   156589.50   153701.77   2748.72 o 
   2   0  16     8147.71     9292.56    475.21 o 
   4   0  16     2408.61     2581.21    318.28 o 
   6   0  16    48763.73    47803.07   1502.36 o 
   8   0  16    97220.74    97204.90   3587.13 o 
  10   0  16    10809.38    11489.66   1052.36 o 
  12   0  16     6986.52     6864.96   1012.92 o 
 -13   1  16      422.24      431.52    213.21 o 
 -11   1  16     4070.03     4661.36    341.22 o 
  -9   1  16    21662.35    22232.38    635.91 o 
  -7   1  16     2917.82     2982.11    225.26 o 
  -5   1  16       18.36      369.90     99.91 o 
  -3   1  16    10152.91    10144.80    285.78 o 
  -1   1  16      566.13      647.84     97.26 o 
   1   1  16    50415.63    50657.57    939.76 o 
   3   1  16    85513.43    86601.17   1475.03 o 
   5   1  16      118.16      417.28    193.84 o 
   7   1  16    99520.20    96276.92   2060.73 o 
   9   1  16    15003.11    15024.75    678.73 o 
  11   1  16     3778.50     3480.31    515.74 o 
 -12   2  16      721.31      945.93    315.41 o 
 -10   2  16     9033.60     9598.57    427.76 o 
  -8   2  16    15767.24    16061.35    507.26 o 
  -6   2  16     9791.56     9773.94    352.12 o 
  -4   2  16    44693.07    44944.44    706.07 o 
  -2   2  16      575.34      689.78     96.06 o 
   0   2  16   168398.73   173139.88   2632.33 o 
   2   2  16    25748.87    27497.63    616.62 o 
   4   2  16    13674.71    13841.39    521.60 o 
   6   2  16    57335.83    58573.92   1393.36 o 
   8   2  16   148128.22   143427.52   2881.69 o 
  10   2  16      670.32     1005.05    262.01 o 
  12   2  16     1779.27     2570.04    406.23 o 
 -13   3  16    15102.01    16195.18    973.66 o 
 -11   3  16    38438.32    39872.32   1205.69 o 
  -9   3  16   323823.34   314488.00   5685.38 o 
  -7   3  16    25730.08    24091.78    794.68 o 
  -5   3  16    94979.74   100117.55   3380.51 o 
  -3   3  16    60539.55    62186.12   1111.94 o 
  -1   3  16   114431.80   109471.23   2055.46 o 
   1   3  16    17540.24    17830.14    464.78 o 
   3   3  16     5336.32     6627.55    368.39 o 
   5   3  16    26540.30    27110.64    813.89 o 
   7   3  16   127477.37   120161.08   2127.38 o 
   9   3  16     9127.58     9336.71    727.53 o 
  11   3  16    15999.56    17100.57    804.98 o 
 -12   4  16       37.67      308.74    277.94 o 
 -10   4  16     1030.35     1439.23    341.79 o 
  -8   4  16       54.34     -151.35    147.41 o 
  -6   4  16     2807.67     2894.97    372.21 o 
  -4   4  16     7331.52     8106.44    406.47 o 
  -2   4  16    65814.09    67112.73   1473.10 o 
   0   4  16     9805.13    10456.67    437.95 o 
   2   4  16   154274.27   152683.17   2405.18 o 
   4   4  16     5598.00     6097.37    584.12 o 
   6   4  16    34776.65    36144.86   1678.79 o 
   8   4  16    19932.08    19619.03    657.23 o 
  10   4  16      878.11     1170.65    325.88 o 
 -11   5  16     1936.22     1821.23    418.80 o 
  -9   5  16    34195.26    34063.38   1368.62 o 
  -7   5  16     6490.60     5302.72   2165.09 o 
  -5   5  16     2713.68     2306.29    607.51 o 
  -3   5  16      282.05      119.51    116.13 o 
  -1   5  16   136236.08   142406.83   2748.25 o 
   1   5  16    26478.17    28395.55    812.59 o 
   3   5  16     5085.61     4786.05    767.09 o 
   5   5  16     1497.36     1192.38    269.29 o 
   7   5  16   106091.31   104842.52   2279.45 o 
   9   5  16    19980.22    19756.14    808.29 o 
 -10   6  16   102263.34   104128.52   3765.81 o 
  -8   6  16    91312.08    90534.22   2626.17 o 
  -6   6  16     2726.14     3610.36    877.37 o 
  -4   6  16    72491.54    68718.59   2030.47 o 
  -2   6  16    37516.60    38577.58   1079.90 o 
   0   6  16    12384.58    12886.31    549.69 o 
   2   6  16     7747.49     8057.42    516.65 o 
   4   6  16    20384.70    19823.16    855.55 o 
   6   6  16    49433.98    47745.46   1301.27 o 
   8   6  16     7859.30     8670.32    568.72 o 
  -9   7  16     4090.71     3829.16    546.16 o 
  -7   7  16       28.24      945.23   1123.83 o 
  -5   7  16     3021.09     3427.80    501.53 o 
  -3   7  16      327.96      262.94    167.59 o 
  -1   7  16    90415.13    90708.23   2015.56 o 
   1   7  16    10634.96    10025.06    590.58 o 
   3   7  16    63582.09    66204.45   1901.68 o 
   5   7  16    21470.65    20637.84   1056.90 o 
   7   7  16     2559.25     3066.32    653.72 o 
  -6   8  16    10432.28    10440.64   1213.17 o 
  -4   8  16     3228.27     3441.51    511.39 o 
  -2   8  16    37289.31    37183.18   1877.05 o 
   0   8  16    78591.27    77080.93   2143.43 o 
   2   8  16     4804.99     4105.91    704.86 o 
   4   8  16     1740.81     1586.03    372.82 o 
  -3   9  16    49223.09    48288.36   1878.88 o 
  -1   9  16     3731.38     3060.95    662.96 o 
   1   9  16    24206.46    25440.14   1684.51 o 
 -13   1  17    70976.57    66587.79   2132.42 o 
 -11   1  17      235.84      276.31    141.92 o 
  -9   1  17     3539.35     4303.52    294.80 o 
  -7   1  17    24316.53    24833.38    639.95 o 
  -5   1  17    78865.77    75095.59   1257.04 o 
  -3   1  17    14967.32    14963.62    367.44 o 
  -1   1  17    39572.35    41830.87    734.79 o 
   1   1  17   114285.41   117158.02   1886.78 o 
   3   1  17   334596.91   327510.06   4811.28 o 
   5   1  17     1491.33     1875.77    255.36 o 
   7   1  17    12602.67    12024.79    718.36 o 
   9   1  17    21564.29    20817.23    821.68 o 
  11   1  17    39359.18    36618.75   1485.02 o 
 -12   2  17    17087.41    18016.29    777.87 o 
 -10   2  17    14060.52    14492.57    526.47 o 
  -8   2  17    28617.38    28245.60    882.79 o 
  -6   2  17    20855.17    21063.49    556.07 o 
  -4   2  17     3641.19     3932.34    326.16 o 
  -2   2  17    34295.38    34662.06    647.19 o 
   0   2  17     6217.97     6722.05    268.69 o 
   2   2  17   238294.38   238498.00   3570.31 o 
   4   2  17    56469.39    57143.69   1304.34 o 
   6   2  17    11145.24    12171.18    898.34 o 
   8   2  17    12886.14    13736.58    634.84 o 
  10   2  17    14864.11    15725.24    885.06 o 
 -13   3  17      244.80      618.04    314.46 o 
 -11   3  17     6431.56     5860.41    476.38 o 
  -9   3  17    26302.46    26396.77   1002.54 o 
  -7   3  17     2177.08     2436.48    461.01 o 
  -5   3  17    17527.03    17244.56    720.84 o 
  -3   3  17    26155.00    26388.83    748.41 o 
  -1   3  17     1268.40     1468.81    155.26 o 
   1   3  17     1797.43     1877.87    169.53 o 
   3   3  17     9496.57    10308.84    437.01 o 
   5   3  17       29.05      121.94    131.52 o 
   7   3  17    12752.72    12820.81    592.24 o 
   9   3  17        4.04       42.15    161.96 o 
  11   3  17    28090.48    27080.85   1038.54 o 
 -12   4  17    21161.52    21006.20   1108.43 o 
 -10   4  17     5396.53     5578.26    708.55 o 
  -8   4  17     3522.37     4037.42    467.73 o 
  -6   4  17   159172.17   157410.95   3766.83 o 
  -4   4  17    37111.61    38792.75   1026.17 o 
  -2   4  17    12232.07    12793.76    789.23 o 
   0   4  17     8707.52     9884.85    541.49 o 
   2   4  17   368290.66   349374.63   7295.84 o 
   4   4  17    90131.88    85769.49   1797.34 o 
   6   4  17    26597.91    26488.46   1069.93 o 
   8   4  17    12072.85    12038.08    612.35 o 
  10   4  17    38855.02    39918.75   1261.28 o 
 -11   5  17      111.21      598.91    296.87 o 
  -9   5  17    39241.40    39673.55   1509.99 o 
  -7   5  17     6036.60     6146.48    557.60 o 
  -5   5  17     4890.34     4129.05    447.91 o 
  -3   5  17    24767.07    26210.97   1518.91 o 
  -1   5  17     3052.89     3176.81    295.65 o 
   1   5  17    22123.34    22538.53    715.28 o 
   3   5  17    56017.66    56448.46   1636.84 o 
   5   5  17    34261.20    32435.35   1181.16 o 
   7   5  17    17433.51    16182.74    689.00 o 
   9   5  17    12666.23    11497.04    627.08 o 
 -10   6  17       24.99      338.64    435.61 o 
  -8   6  17    12992.63    12123.28    792.05 o 
  -6   6  17    64753.67    64759.48   1699.45 o 
  -4   6  17     6210.90     6440.02    437.59 o 
  -2   6  17    45020.73    45617.19   1218.63 o 
   0   6  17    25771.31    25201.38    814.58 o 
   2   6  17      944.59     1112.33    251.17 o 
   4   6  17     9664.47     8901.56   1619.20 o 
   6   6  17     4864.86     5159.84    580.23 o 
   8   6  17    11975.54    13396.68    675.42 o 
  -9   7  17      409.32     1149.07    661.73 o 
  -7   7  17    54062.71    53291.62   3823.72 o 
  -5   7  17   114599.96   112749.62   3686.94 o 
  -3   7  17    64696.29    64469.02   1613.83 o 
  -1   7  17     2573.41     2972.63    328.43 o 
   1   7  17   124381.38   125191.27   3080.28 o 
   3   7  17   103732.98   103871.08   3186.02 o 
   5   7  17     1011.26     1165.32    251.51 o 
   7   7  17     8093.66     8224.92    561.12 o 
  -6   8  17    12487.82    12777.40   1138.61 o 
  -4   8  17     2396.70     2230.16    335.10 o 
  -2   8  17    10508.86    10317.74    562.53 o 
   0   8  17     4318.26     4805.75    472.76 o 
   2   8  17      542.44      442.29    281.57 o 
   4   8  17    20411.73    19250.01   1064.06 o 
 -12   0  18    24737.28    24048.77   1081.77 o 
 -10   0  18    43821.53    43778.90   1458.08 o 
  -8   0  18     6915.90     6725.68    482.22 o 
  -6   0  18   267645.97   259666.80   5570.80 o 
  -4   0  18    13166.93    12171.73    548.56 o 
  -2   0  18   804901.75   714732.63  17931.22 o 
   0   0  18   132271.98   133581.61   2470.07 o 
   2   0  18     3877.89     5528.11   1048.66 o 
   4   0  18    73903.14    76299.83   2032.63 o 
   6   0  18   162684.80   162576.09   4648.73 o 
   8   0  18    18004.34    18512.34   1254.45 o 
  10   0  18     2049.48     5159.50    819.46 o 
 -13   1  18    12962.09    12650.76    849.92 o 
 -11   1  18    43861.80    42331.76   1038.20 o 
  -9   1  18     1129.56     1577.90    205.51 o 
  -7   1  18       15.66      361.70    209.52 o 
  -5   1  18       56.48      258.43     80.30 o 
  -3   1  18    82870.64    85958.37   1311.40 o 
  -1   1  18    18171.86    19454.31    444.86 o 
   1   1  18     7954.05     8463.92    379.74 o 
   3   1  18    26214.47    26614.53    637.62 o 
   5   1  18      549.52      875.19    198.91 o 
   7   1  18     2974.43     3636.87    656.23 o 
   9   1  18      348.10      128.32    191.36 o 
  11   1  18     4283.35     4521.99    593.02 o 
 -12   2  18    59740.79    58899.17   1591.13 o 
 -10   2  18    60874.49    62367.21   1585.64 o 
  -8   2  18     7742.60     7661.22    356.94 o 
  -6   2  18     8280.87     8732.79    337.98 o 
  -4   2  18    32267.81    32228.82    717.62 o 
  -2   2  18    88110.20    88000.23   1345.85 o 
   0   2  18    43620.95    45638.42    893.97 o 
   2   2  18      933.39      884.51    133.23 o 
   4   2  18     4554.99     4815.65    340.63 o 
   6   2  18    24034.46    24376.54    907.90 o 
   8   2  18      105.07      132.40    169.55 o 
  10   2  18    12380.35    12665.02    674.17 o 
 -13   3  18     2319.81     2246.42    511.39 o 
 -11   3  18    15354.92    15451.64    719.48 o 
  -9   3  18    16036.46    16972.91    714.45 o 
  -7   3  18    54336.08    54023.61   1369.87 o 
  -5   3  18    49790.37    49325.06   1044.84 o 
  -3   3  18   244968.14   243268.38   4318.10 o 
  -1   3  18   471228.09   454947.28   6527.84 o 
   1   3  18     7382.66     7395.89    301.20 o 
   3   3  18    55289.68    56929.60   1289.74 o 
   5   3  18   181336.42   169851.38   3212.51 o 
   7   3  18    51079.82    49846.56   1327.68 o 
   9   3  18      302.30      904.56    295.99 o 
 -12   4  18    15621.54    15379.33   1611.80 o 
 -10   4  18     1415.17     1864.71    385.23 o 
  -8   4  18      272.41       39.97    193.18 o 
  -6   4  18    10264.78    10062.92    627.01 o 
  -4   4  18     9104.77     9361.55    527.46 o 
  -2   4  18     9987.70    10890.29    473.66 o 
   0   4  18     5582.41     6051.89    430.50 o 
   2   4  18   110087.47   109514.28   2670.94 o 
   4   4  18    18057.08    18886.58    705.30 o 
   6   4  18    34770.90    33094.48   1001.96 o 
   8   4  18      164.00      479.70    211.48 o 
  10   4  18     1987.95     2118.86    345.37 o 
 -11   5  18    51337.16    53471.18   4658.58 o 
  -9   5  18    35436.54    35955.33   1426.81 o 
  -7   5  18     1777.92     2925.40    416.92 o 
  -5   5  18     7157.81     7513.23    453.95 o 
  -3   5  18   108154.11   110137.79   4118.32 o 
  -1   5  18    10722.51    11122.43    499.79 o 
   1   5  18       57.23      348.85    168.95 o 
   3   5  18     4453.03     3881.52    497.22 o 
   5   5  18    57156.02    52448.81   1642.65 o 
   7   5  18    15820.91    14712.40    709.77 o 
   9   5  18      102.33      152.63    249.41 o 
 -10   6  18     7763.25     7781.06    735.56 o 
  -8   6  18    49570.00    50366.95   1776.86 o 
  -6   6  18    25396.09    25594.84   1144.16 o 
  -4   6  18    17033.10    16440.57    695.70 o 
  -2   6  18   210717.52   215674.00   4045.09 o 
   0   6  18   132272.92   135414.45   3885.48 o 
   2   6  18    14785.28    13726.57   1029.56 o 
   4   6  18   110552.16   102596.87   3376.41 o 
   6   6  18    46648.54    47228.96   1403.42 o 
   8   6  18    15705.05    15572.18    738.90 o 
  -7   7  18      174.64        8.01    206.34 o 
  -5   7  18     9787.38    10299.79    578.33 o 
  -3   7  18     1560.05     1727.13    427.37 o 
  -1   7  18     4611.28     4676.91    398.43 o 
   1   7  18     2175.17     2614.75    367.04 o 
   3   7  18    57482.10    55390.91   1719.73 o 
   5   7  18    10576.02    10122.49    581.73 o 
  -6   8  18     5035.70     5584.79    637.79 o 
  -4   8  18    51286.44    49027.29   1416.91 o 
  -2   8  18    23964.25    25170.11    920.49 o 
   0   8  18      232.30      420.88    202.19 o 
   2   8  18     1048.41     1624.59    345.82 o 
   4   8  18     2952.63     2863.41    492.98 o 
 -13   1  19      717.01      930.78    218.09 o 
 -11   1  19     4422.53     5081.57    474.00 o 
  -9   1  19     1954.49     2633.91    387.56 o 
  -7   1  19   135331.70   132834.69   2417.68 o 
  -5   1  19    68022.39    68453.50   1275.65 o 
  -3   1  19     1464.91     1760.28    156.66 o 
  -1   1  19    89161.07    91811.34   1399.18 o 
   1   1  19   132541.25   134455.27   2188.18 o 
   3   1  19      401.96      438.09    148.58 o 
   5   1  19    28301.31    28262.03    867.19 o 
   7   1  19      151.09      248.96    332.86 o 
   9   1  19   135279.08   134190.52   2838.65 o 
  11   1  19    20691.36    22372.84   1287.72 o 
 -12   2  19     9605.06     9443.52    778.83 o 
 -10   2  19     8590.72    10141.96    725.93 o 
  -8   2  19    82169.89    78752.23   1494.64 o 
  -6   2  19   183555.84   175788.28   3153.32 o 
  -4   2  19    17967.15    17698.71    513.31 o 
  -2   2  19    37099.59    38937.27   1008.60 o 
   0   2  19   183478.30   186086.91   2867.93 o 
   2   2  19    17856.44    18391.58    508.66 o 
   4   2  19     9149.77     9475.60    461.61 o 
   6   2  19    11268.54    10824.72    533.27 o 
   8   2  19    22736.45    22034.66    918.28 o 
  10   2  19    62002.39    60209.45   2140.23 o 
 -11   3  19      245.36      673.38    226.52 o 
  -9   3  19     7638.79     6956.41    485.69 o 
  -7   3  19    27810.04    26690.22    875.96 o 
  -5   3  19    50358.04    51009.87   1288.99 o 
  -3   3  19     1183.02     1333.47    226.01 o 
  -1   3  19     3521.30     4082.13    286.00 o 
   1   3  19    50180.00    50915.58   1003.25 o 
   3   3  19      430.47      368.93    147.77 o 
   5   3  19     1011.83      905.12    206.16 o 
   7   3  19       64.38      497.04    243.79 o 
   9   3  19      795.03      881.78    255.43 o 
 -12   4  19     2276.81     2281.50    462.26 o 
 -10   4  19     6569.04     6804.27    648.49 o 
  -8   4  19    80707.59    77680.15   4287.06 o 
  -6   4  19    53793.68    52573.46   1663.92 o 
  -4   4  19     5421.42     6446.95    403.59 o 
  -2   4  19     2005.47     2148.20    260.16 o 
   0   4  19   141804.44   135879.34   2624.20 o 
   2   4  19    58629.91    54710.79   1592.22 o 
   4   4  19     9713.96    10373.60    488.01 o 
   6   4  19    19229.57    22788.31   2731.08 o 
   8   4  19    31119.21    31436.08   1053.36 o 
 -11   5  19     8598.39     8880.70    783.85 o 
  -9   5  19      367.06      566.12    281.57 o 
  -7   5  19    91494.90    88565.64   2520.80 o 
  -5   5  19   139717.31   134664.00   3401.62 o 
  -3   5  19    15646.38    16056.68    636.68 o 
  -1   5  19   171736.86   174162.70   3611.65 o 
   1   5  19     9042.02     8864.98    542.37 o 
   3   5  19     3401.16     3482.83    402.13 o 
   5   5  19       38.10       64.10    184.11 o 
   7   5  19     5205.16     4930.66    430.39 o 
   9   5  19     4732.17     4929.59   1363.50 o 
 -10   6  19      288.11      543.92    302.86 o 
  -8   6  19    67818.07    67639.48   2183.87 o 
  -6   6  19     5402.09     6364.21    928.51 o 
  -4   6  19    17155.49    16652.25    690.24 o 
  -2   6  19    11910.89    12281.10    822.76 o 
   0   6  19    12347.55    12457.15   1138.00 o 
   2   6  19    40426.31    38498.54   1309.11 o 
   4   6  19     8666.46     8379.31    588.26 o 
   6   6  19     2190.57     2543.67    347.60 o 
  -7   7  19    26536.52    25465.80   1868.73 o 
  -5   7  19    34447.61    35621.34   1207.15 o 
  -3   7  19    11496.70    12685.42    625.59 o 
  -1   7  19      451.71      988.63    226.92 o 
   1   7  19    51876.94    53314.26   1674.04 o 
   3   7  19    56236.02    56801.91   2549.56 o 
   5   7  19    11868.51    13307.70    656.46 o 
  -4   8  19    16545.55    17280.73    776.48 o 
  -2   8  19    87104.73    86824.75   2544.79 o 
   0   8  19     9065.52    10612.34   1200.84 o 
   2   8  19      825.28     1158.31    308.51 o 
 -12   0  20    85115.98    83507.95   3206.98 o 
 -10   0  20    44237.67    44066.41   3046.78 o 
  -8   0  20     9958.57     9576.34    565.81 o 
  -6   0  20    83433.43    81896.04   2121.70 o 
  -4   0  20   193656.36   184425.98   4083.77 o 
  -2   0  20    78847.62    82374.75   1653.37 o 
   0   0  20      175.41      619.29    211.86 o 
   2   0  20    73088.60    74834.73   1957.52 o 
   4   0  20    29683.39    31032.89   1124.08 o 
   6   0  20    90502.91    91545.87   2495.71 o 
   8   0  20    32124.11    31912.01   1781.86 o 
  10   0  20     3401.95     3476.22    757.84 o 
 -13   1  20      277.20      422.97    215.56 o 
 -11   1  20    32733.09    32936.21   1781.65 o 
  -9   1  20    46980.39    45507.48   1040.47 o 
  -7   1  20    10155.70    10091.24    398.91 o 
  -5   1  20    69920.24    69285.64   1301.20 o 
  -3   1  20    57367.75    56500.58   1085.08 o 
  -1   1  20      769.34     1127.53    130.86 o 
   1   1  20     1249.52     2071.40    382.51 o 
   3   1  20    20800.25    19913.40    661.70 o 
   5   1  20    46658.68    47280.29   1224.16 o 
   7   1  20    11867.29    12098.76    596.27 o 
   9   1  20     9591.46     9482.05    813.49 o 
 -12   2  20    24100.31    22854.07    910.36 o 
 -10   2  20    24452.83    23374.57    874.57 o 
  -8   2  20    69692.34    66874.88   1624.38 o 
  -6   2  20     9135.42     9135.85    373.92 o 
  -4   2  20   274854.06   261457.83   3961.54 o 
  -2   2  20    25824.03    25997.48    566.21 o 
   0   2  20      701.82      691.86    130.91 o 
   2   2  20     3971.55     4157.25    252.60 o 
   4   2  20   170292.80   170119.39   3182.70 o 
   6   2  20     6072.78     6655.35    462.52 o 
   8   2  20     3325.10     3363.68    472.17 o 
  10   2  20      563.27     1020.73    289.49 o 
 -11   3  20    80966.53    83362.23   2517.81 o 
  -9   3  20    15973.53    16345.31    777.36 o 
  -7   3  20    11411.20    13712.50   1645.93 o 
  -5   3  20   100734.80    99914.61   2137.16 o 
  -3   3  20    23200.13    24444.48    753.67 o 
  -1   3  20      699.56     1530.13    343.23 o 
   1   3  20    53904.45    53873.61   1062.08 o 
   3   3  20      548.32      396.65    144.99 o 
   5   3  20   130757.02   127868.84   2563.66 o 
   7   3  20    73562.98    69915.14   1704.62 o 
   9   3  20     6231.85     5467.74    495.16 o 
 -10   4  20    81861.05    77196.76   2376.20 o 
  -8   4  20    14478.82    14893.14   1320.99 o 
  -6   4  20    18504.24    19117.93    908.37 o 
  -4   4  20    36128.75    35884.09   1262.76 o 
  -2   4  20    49677.52    48152.45   1210.98 o 
   0   4  20      450.40      459.26    159.98 o 
   2   4  20     2820.30     2427.94    333.97 o 
   4   4  20     8268.83     7654.92    552.74 o 
   6   4  20    83502.70    79180.88   2288.65 o 
   8   4  20        1.54      392.50    208.10 o 
  -9   5  20     6334.04     7029.80    655.51 o 
  -7   5  20    15359.10    15520.22    856.59 o 
  -5   5  20    35186.73    35362.62   1332.43 o 
  -3   5  20    58295.37    59943.15   1478.64 o 
  -1   5  20    30613.47    30633.54    921.14 o 
   1   5  20     9319.41     9475.96    886.00 o 
   3   5  20    85554.66    82094.45   2244.44 o 
   5   5  20    56092.24    53375.85   1714.12 o 
   7   5  20      114.80      296.20    185.89 o 
  -8   6  20      152.61      619.13    286.56 o 
  -6   6  20    52812.78    50518.09   1766.09 o 
  -4   6  20    14733.37    16822.09    802.61 o 
  -2   6  20     7330.82     8210.93    480.57 o 
   0   6  20     8229.41     7921.32    553.19 o 
   2   6  20     2752.10     3388.13    635.85 o 
   4   6  20    14612.19    12849.75    887.23 o 
   6   6  20    84574.88    81186.23   2419.62 o 
  -7   7  20    19058.58    19562.21   1075.19 o 
  -5   7  20    12661.44    11551.86    783.89 o 
  -3   7  20     1626.51     1497.29    276.66 o 
  -1   7  20      671.55     1693.63    326.47 o 
   1   7  20    14315.81    14392.84    770.68 o 
   3   7  20     4610.17     3843.37    460.14 o 
   5   7  20     2438.57     2825.74    372.54 o 
  -4   8  20    52890.42    54174.98   1795.64 o 
  -2   8  20    57373.17    57188.53   1825.54 o 
   0   8  20    17447.08    17628.45    881.53 o 
   2   8  20    19909.04    21593.55   1005.43 o 
 -13   1  21    43667.71    45411.89   1394.79 o 
 -11   1  21    11401.17    11518.72    511.39 o 
  -9   1  21   200570.98   188780.20   3102.11 o 
  -7   1  21    23117.13    22806.59    665.16 o 
  -5   1  21     5504.86     6168.90    303.57 o 
  -3   1  21      326.69      372.81    105.32 o 
  -1   1  21    81372.23    80293.29   1285.19 o 
   1   1  21    54698.02    54892.84   1075.03 o 
   3   1  21    86183.76    87513.40   1839.10 o 
   5   1  21      978.41     1065.73    246.34 o 
   7   1  21   162141.72   157376.83   3146.18 o 
   9   1  21     9660.30     9565.23    619.69 o 
 -12   2  21    11946.08    12701.57    866.55 o 
 -10   2  21    73208.29    69800.80   1791.55 o 
  -8   2  21    58255.07    55414.02   1867.04 o 
  -6   2  21      918.71     1049.70    229.62 o 
  -4   2  21    23544.47    24275.49    625.33 o 
  -2   2  21      582.30      797.22    124.61 o 
   0   2  21   105850.79   106585.38   1801.42 o 
   2   2  21   100519.52   102603.95   1767.91 o 
   4   2  21    13755.22    13997.43    918.95 o 
   6   2  21    67122.41    66807.36   1624.78 o 
   8   2  21    90645.05    88491.77   2083.76 o 
  10   2  21      529.36      916.34    297.31 o 
 -11   3  21     1902.43     1611.20    315.61 o 
  -9   3  21    11332.27    10050.79    577.97 o 
  -7   3  21     1206.50     1412.37    249.09 o 
  -5   3  21     5908.71     5922.99    413.60 o 
  -3   3  21     5705.15     5846.12    375.64 o 
  -1   3  21    72430.07    74670.80   1635.34 o 
   1   3  21     3789.93     4120.44    261.47 o 
   3   3  21      263.97      311.58    151.32 o 
   5   3  21     2913.29     3121.61    332.61 o 
   7   3  21     2399.87     2633.28    351.71 o 
   9   3  21     1256.09     1309.02    306.22 o 
 -10   4  21   109636.12   107100.35   3668.46 o 
  -8   4  21    79867.73    80838.68   2383.04 o 
  -6   4  21     2859.32     2811.25    589.64 o 
  -4   4  21    10553.65    11410.64   1142.31 o 
  -2   4  21    67292.06    67685.89   1564.87 o 
   0   4  21   123636.94   123326.03   2455.15 o 
   2   4  21    14631.41    14793.36    726.99 o 
   4   4  21    14932.53    14445.14    758.57 o 
   6   4  21    32513.63    32376.70   1795.58 o 
   8   4  21    50346.88    50389.12   1449.20 o 
  -9   5  21    12098.80    12283.37    828.93 o 
  -7   5  21    17314.11    19054.28    990.37 o 
  -5   5  21     2106.13     2645.73    609.97 o 
  -3   5  21     4084.29     4298.28    368.99 o 
  -1   5  21      225.38      535.38    173.70 o 
   1   5  21   141438.70   142469.78   3424.16 o 
   3   5  21    89047.61    84117.28   2313.80 o 
   5   5  21    28319.89    28725.58   1176.11 o 
   7   5  21    47080.70    47431.31   1377.06 o 
  -8   6  21      776.17     1018.00    258.71 o 
  -6   6  21    18064.71    18321.44    979.18 o 
  -4   6  21    58211.89    59297.98   1542.88 o 
  -2   6  21    34287.14    35312.75   1072.75 o 
   0   6  21    58029.61    56009.94   1713.66 o 
   2   6  21     2926.00     2686.55    789.27 o 
   4   6  21     4485.43     4802.46    948.23 o 
   6   6  21      939.36     1218.62    337.87 o 
  -7   7  21    38486.21    40230.25   1646.64 o 
  -5   7  21      204.19      670.97    328.40 o 
  -3   7  21     6072.35     7410.59    847.47 o 
  -1   7  21    40017.61    39686.06   1406.92 o 
   1   7  21    37402.99    36254.25   1342.89 o 
   3   7  21      188.85      309.80    319.16 o 
  -2   8  21    15074.02    15669.21    856.66 o 
   0   8  21    13151.44    13387.54    785.65 o 
 -12   0  22    59658.90    58455.55   1922.22 o 
 -10   0  22    33032.00    33172.43   1257.55 o 
  -8   0  22       45.26      215.90    236.60 o 
  -6   0  22    89702.02    88423.67   2293.75 o 
  -4   0  22   119913.65   116499.00   2800.30 o 
  -2   0  22   137527.20   138917.36   3204.85 o 
   0   0  22    12676.61    12725.51    499.23 o 
   2   0  22   516052.72   480607.22  14821.71 o 
   4   0  22    58895.31    63472.71   2089.31 o 
   6   0  22    13169.65    13554.93   1053.59 o 
   8   0  22     6038.69     5110.21    789.88 o 
  10   0  22    11373.56    13402.13   1233.50 o 
 -11   1  22     2003.36     2173.31    271.42 o 
  -9   1  22      194.06      362.29    185.15 o 
  -7   1  22     8028.19     7801.96    322.37 o 
  -5   1  22     1560.94     1589.21    183.27 o 
  -3   1  22    10815.01    11757.50    407.82 o 
  -1   1  22    52149.81    52831.65    946.13 o 
   1   1  22      506.64      835.70    146.21 o 
   3   1  22    60937.76    62978.70   1454.28 o 
   5   1  22    19752.72    20451.79    755.06 o 
   7   1  22      766.38     1134.37    261.33 o 
   9   1  22      305.76      226.89    206.94 o 
 -12   2  22     1633.49     1827.51    325.44 o 
 -10   2  22      505.11      447.55    200.63 o 
  -8   2  22     3613.89     3434.78    358.43 o 
  -6   2  22    24028.37    24369.80    828.96 o 
  -4   2  22      815.53      931.60    150.78 o 
  -2   2  22    38985.34    39422.84    942.31 o 
   0   2  22    70539.31    69967.73   1306.30 o 
   2   2  22    68947.77    69375.05   1316.57 o 
   4   2  22    33738.13    35006.53   1007.79 o 
   6   2  22     6694.23     7247.53    491.66 o 
   8   2  22    14687.11    14627.83    709.35 o 
 -11   3  22    17257.05    17614.21    810.13 o 
  -9   3  22     1284.61     1514.59    280.72 o 
  -7   3  22     8616.39     9129.19    579.48 o 
  -5   3  22    89244.24    87497.02   1970.33 o 
  -3   3  22   115906.91   118653.29   2937.24 o 
  -1   3  22    38719.48    39835.62   1060.54 o 
   1   3  22   101412.59   101813.95   1778.27 o 
   3   3  22   168264.86   164103.91   3105.91 o 
   5   3  22     1530.62     1959.22    286.25 o 
   7   3  22       64.67      233.31    182.21 o 
   9   3  22     1465.60     1981.50    357.54 o 
 -10   4  22    24718.41    25331.54   1210.63 o 
  -8   4  22      210.84      200.03    209.07 o 
  -6   4  22    67080.48    70381.03   2123.60 o 
  -4   4  22     2337.26     2733.60    536.04 o 
  -2   4  22    33710.54    33392.73    977.35 o 
   0   4  22    18045.52    18808.89    737.93 o 
   2   4  22     3012.60     2278.10    347.85 o 
   4   4  22    32987.23    32251.77   1234.73 o 
   6   4  22     6099.37     6668.08    610.29 o 
   8   4  22      822.79      932.83    270.76 o 
  -9   5  22    20361.88    19931.88   1062.66 o 
  -7   5  22    11519.80    12513.97    817.69 o 
  -5   5  22    33773.03    35454.59   1361.65 o 
  -3   5  22     4287.56     4628.31    390.93 o 
  -1   5  22    28307.59    28345.40    909.42 o 
   1   5  22     4870.70     4226.89    446.34 o 
   3   5  22    30373.58    28597.38   1246.44 o 
   5   5  22    20739.03    19324.91   1547.11 o 
   7   5  22    30817.40    29619.32   1597.01 o 
  -8   6  22     3237.49     2948.61    511.07 o 
  -6   6  22    24629.72    23641.80   1150.31 o 
  -4   6  22    92614.84    88152.14   2548.91 o 
  -2   6  22    76123.91    73952.38   1781.09 o 
   0   6  22    16168.41    15803.64    803.36 o 
   2   6  22    98629.84    93366.51   2538.22 o 
   4   6  22    38863.99    39281.46   1441.67 o 
   6   6  22      339.17      322.87    253.34 o 
  -5   7  22    19210.72    17818.12    991.36 o 
  -3   7  22    42467.33    43842.40   1315.27 o 
  -1   7  22     6236.17     6367.90    570.56 o 
   1   7  22       18.74      261.16    330.86 o 
   3   7  22     3291.61     2718.31    765.85 o 
 -11   1  23     6499.06     6484.59    513.63 o 
  -9   1  23     2152.55     2073.03    245.97 o 
  -7   1  23   117170.22   116293.29   2062.70 o 
  -5   1  23    93642.39    92282.25   1673.29 o 
  -3   1  23   156711.30   153158.34   2496.26 o 
  -1   1  23   100031.41    98289.34   1540.91 o 
   1   1  23    23993.81    24485.36    642.87 o 
   3   1  23     4335.89     4502.90    356.98 o 
   5   1  23    47666.45    48526.63   1850.74 o 
   7   1  23    12563.55    12672.80    650.90 o 
   9   1  23    18111.21    18013.01    993.42 o 
 -12   2  23     3007.54     3296.09    417.74 o 
 -10   2  23     1826.76     2498.79    354.12 o 
  -8   2  23    12602.00    12148.40    735.87 o 
  -6   2  23    85183.49    85277.39   2070.70 o 
  -4   2  23     2786.76     3203.42    383.51 o 
  -2   2  23   141981.38   143113.41   2669.73 o 
   0   2  23    21020.52    21933.92    600.20 o 
   2   2  23      531.74     1127.25    204.13 o 
   4   2  23     3049.26     3390.10    338.93 o 
   6   2  23     6967.77     6529.49    483.68 o 
   8   2  23    12434.69    12282.46    670.39 o 
 -11   3  23    18957.33    19053.75    855.18 o 
  -9   3  23     3226.26     2958.34    421.23 o 
  -7   3  23      647.40      443.64    182.28 o 
  -5   3  23      869.56     1088.39    256.03 o 
  -3   3  23       44.04      101.23    137.47 o 
  -1   3  23        4.44      121.41    132.42 o 
   1   3  23     3094.54     3710.70    336.26 o 
   3   3  23    16218.16    16770.37    652.09 o 
   5   3  23     1566.41     1849.56    284.62 o 
   7   3  23     1595.08     1486.08    294.69 o 
 -10   4  23    14713.81    14973.21   1617.97 o 
  -8   4  23    51688.03    49499.20   1381.78 o 
  -6   4  23   133325.84   126503.89   3738.08 o 
  -4   4  23    12423.75    13562.97    750.21 o 
  -2   4  23   173573.02   172317.28   3322.27 o 
   0   4  23    46983.78    50938.98   1294.34 o 
   2   4  23    28686.84    28858.71   1125.84 o 
   4   4  23     3354.09     3420.64    449.73 o 
   6   4  23    68311.24    64957.95   2057.99 o 
   8   4  23    15179.14    15089.27    930.19 o 
  -9   5  23     4721.04     4269.22    580.89 o 
  -7   5  23    28181.90    28444.83   1308.67 o 
  -5   5  23      141.96      262.32    313.61 o 
  -3   5  23    15321.59    15730.77    830.50 o 
  -1   5  23    53579.14    53165.55   1377.39 o 
   1   5  23     2359.74     2557.35    391.24 o 
   3   5  23     7155.19     7669.72    609.86 o 
   5   5  23     3424.93     3244.89    472.40 o 
   7   5  23     1473.05     1819.25    404.36 o 
  -8   6  23     1364.06     1424.31    389.71 o 
  -6   6  23      538.65      388.92    236.33 o 
  -4   6  23     8788.53    10881.73    745.21 o 
  -2   6  23      857.34      824.76    230.02 o 
   0   6  23    20153.91    19880.78    927.58 o 
   2   6  23    57320.50    56581.56   1802.54 o 
   4   6  23     5105.42     4490.14    521.99 o 
  -5   7  23     7549.69     6970.18   1741.81 o 
  -3   7  23    29534.48    29422.33   1035.83 o 
  -1   7  23   133232.69   133025.86   3395.64 o 
   1   7  23    34104.00    34972.51   1350.61 o 
   3   7  23      879.00      945.98    309.66 o 
 -12   0  24    13593.11    13791.08    844.65 o 
 -10   0  24    75649.31    71345.77   2131.98 o 
  -8   0  24     9164.87     9130.21    606.09 o 
  -6   0  24    93045.46    91653.14   2405.76 o 
  -4   0  24   140433.44   140129.69   3316.01 o 
  -2   0  24     2928.04     3174.09    339.60 o 
   0   0  24    61193.58    61908.44   1414.14 o 
   2   0  24    19807.63    19571.39    853.67 o 
   4   0  24   108132.34   105334.15   3722.68 o 
   6   0  24   110711.18   110354.41   4023.35 o 
   8   0  24    50034.88    50404.64   2471.93 o 
 -11   1  24    21237.21    21638.72    889.99 o 
  -9   1  24     4516.74     4771.68    293.02 o 
  -7   1  24    65130.02    63841.05   1321.58 o 
  -5   1  24    11148.25    12310.17    451.87 o 
  -3   1  24    17865.87    18393.05    549.23 o 
  -1   1  24    22081.76    23473.86    666.20 o 
   1   1  24     1481.01     2391.06    225.97 o 
   3   1  24       63.23      215.38    150.63 o 
   5   1  24      148.53      159.46    169.08 o 
   7   1  24     8061.29     8281.48    647.56 o 
   9   1  24      623.63      785.72    326.33 o 
 -10   2  24     6573.41     7561.76    547.95 o 
  -8   2  24   113565.63   111146.43   2462.17 o 
  -6   2  24    56641.96    54142.93   1425.54 o 
  -4   2  24     2764.13     3107.58    321.22 o 
  -2   2  24     2865.79     2950.91    265.47 o 
   0   2  24    93005.64    93117.62   1669.54 o 
   2   2  24     5276.88     5248.54    374.00 o 
   4   2  24     4095.38     5149.88    409.34 o 
   6   2  24    14748.21    15189.12    692.78 o 
   8   2  24     3117.84     3914.22    487.50 o 
 -11   3  24    38815.71    38856.63   1576.58 o 
  -9   3  24    11340.04    11247.95    639.98 o 
  -7   3  24    76435.50    74509.91   1839.48 o 
  -5   3  24   110405.77   107286.49   2828.81 o 
  -3   3  24    36850.22    38926.08   1338.80 o 
  -1   3  24     2982.21     3057.54    314.25 o 
   1   3  24    35001.73    34936.96   1247.93 o 
   3   3  24    32011.88    34086.86   2316.64 o 
   5   3  24    92392.02    91445.91   2060.91 o 
   7   3  24      408.03      812.30    405.23 o 
 -10   4  24     3885.17     4398.77    587.44 o 
  -8   4  24     3598.11     3805.31    528.92 o 
  -6   4  24    90691.83    94064.52   2664.74 o 
  -4   4  24      663.08      412.47    220.18 o 
  -2   4  24    91725.24    94215.05   2067.46 o 
   0   4  24       95.15      109.10    143.20 o 
   2   4  24     7430.36     6567.47    550.19 o 
   4   4  24     1184.29     1146.56    305.70 o 
   6   4  24      870.32     1034.28    328.72 o 
  -9   5  24    18666.69    18922.66   1100.22 o 
  -7   5  24    60210.84    60309.32   2049.06 o 
  -5   5  24     1484.49     1776.79    369.42 o 
  -3   5  24    16998.27    17812.06    901.65 o 
  -1   5  24     1287.01     1407.98    251.85 o 
   1   5  24    37715.79    36445.11   1339.88 o 
   3   5  24     5516.31     5662.58   1059.75 o 
   5   5  24    19869.59    18775.66    977.85 o 
  -6   6  24    50780.92    52209.44   1875.65 o 
  -4   6  24    58667.41    57267.89   2241.49 o 
  -2   6  24     3799.35     3163.15    373.30 o 
   0   6  24     5776.64     4778.30    507.61 o 
   2   6  24    25509.32    25128.23   1109.11 o 
   4   6  24    55496.63    55605.22   1864.65 o 
  -3   7  24    39922.81    40472.33   2970.99 o 
  -1   7  24    13370.46    14063.53    815.41 o 
   1   7  24    22511.84    22855.38   1070.59 o 
 -11   1  25    30375.88    29569.61   1072.90 o 
  -9   1  25    37545.82    36785.33    975.70 o 
  -7   1  25     3565.51     3416.98    284.34 o 
  -5   1  25    93128.16    92311.08   1705.90 o 
  -3   1  25     3186.62     3641.88    265.66 o 
  -1   1  25      752.30     1164.40    169.24 o 
   1   1  25   113432.36   114584.55   1991.28 o 
   3   1  25     6300.27     6395.18    698.46 o 
   5   1  25    72199.60    71430.37   1727.27 o 
   7   1  25    31369.81    32581.38   1105.01 o 
 -10   2  25    93676.05    90342.57   2188.72 o 
  -8   2  25    24696.53    24673.46   1045.85 o 
  -6   2  25    38418.14    38556.86   1150.88 o 
  -4   2  25    56365.21    55351.71   1412.77 o 
  -2   2  25     1780.87     2266.02    249.59 o 
   0   2  25    28931.42    30168.22    762.10 o 
   2   2  25     7364.26     8567.38    466.02 o 
   4   2  25    49624.73    47607.70   1289.89 o 
   6   2  25    39698.45    40042.69   1224.41 o 
   8   2  25    12085.62    12234.18    755.11 o 
  -9   3  25      763.31      994.16    237.80 o 
  -7   3  25    11262.30    12240.04    805.43 o 
  -5   3  25       30.68      153.00    170.04 o 
  -3   3  25     3038.02     3532.00    427.18 o 
  -1   3  25    10814.44    11922.67    550.86 o 
   1   3  25      267.61      711.21    241.16 o 
   3   3  25    11153.02    11012.10    545.13 o 
   5   3  25      515.64      221.90    191.38 o 
   7   3  25      539.66      244.69    232.77 o 
  -8   4  25    40171.96    39750.68   3710.35 o 
  -6   4  25     7086.00     7604.57    649.79 o 
  -4   4  25    26607.34    26312.68   1122.49 o 
  -2   4  25     1918.99     1735.30    324.80 o 
   0   4  25    61553.67    65834.98   1957.11 o 
   2   4  25    13844.83    12669.90    740.83 o 
   4   4  25    35048.37    34648.97   1360.12 o 
   6   4  25    33372.61    32865.12   1384.82 o 
  -7   5  25      340.98      200.92    236.05 o 
  -5   5  25    27091.34    27823.51   1730.10 o 
  -3   5  25    15150.07    16923.32    888.36 o 
  -1   5  25    13367.41    13626.87    735.23 o 
   1   5  25     2389.22     2874.93    421.94 o 
   3   5  25      121.59      124.25    201.19 o 
   5   5  25    37051.24    36426.44   1452.77 o 
  -6   6  25     2841.95     2392.78    458.20 o 
  -4   6  25    51382.39    51836.02   1819.54 o 
  -2   6  25    12396.73    13201.00    660.48 o 
   0   6  25     9257.37     9635.36    915.57 o 
   2   6  25    13234.99    13236.80    809.38 o 
  -1   7  25    35906.00    33225.99   1339.38 o 
 -10   0  26    66668.37    65154.54   2035.12 o 
  -8   0  26    36466.18    34194.89   1895.84 o 
  -6   0  26     6706.86     7166.73    524.44 o 
  -4   0  26    29524.06    29507.99   1169.42 o 
  -2   0  26     3509.98     3456.28    372.76 o 
   0   0  26    16573.31    18427.96   1083.78 o 
   2   0  26   119981.95   118486.15   4024.58 o 
   4   0  26    62521.70    59812.99   2512.59 o 
   6   0  26    40409.22    39910.65   2039.40 o 
   8   0  26    18250.29    17638.66   1397.39 o 
 -11   1  26      876.91      698.90    246.35 o 
  -9   1  26    12730.88    11794.57    638.35 o 
  -7   1  26     3178.10     3514.72    295.73 o 
  -5   1  26    23669.93    22971.61    670.87 o 
  -3   1  26    22878.59    23241.94    653.74 o 
  -1   1  26    12405.68    11746.54    438.70 o 
   1   1  26   117985.38   119109.55   2074.54 o 
   3   1  26    28189.84    29418.40    935.65 o 
   5   1  26     9567.42     9834.01    563.35 o 
   7   1  26    13509.32    14151.61    760.04 o 
 -10   2  26     1595.94     1630.87    335.02 o 
  -8   2  26      968.59      793.15    226.01 o 
  -6   2  26    31942.60    31725.95   1032.46 o 
  -4   2  26   168183.16   163291.44   3239.98 o 
  -2   2  26     1172.00     1822.92    535.39 o 
   0   2  26    82570.72    82923.98   1954.53 o 
   2   2  26    35326.84    35953.41   1038.97 o 
   4   2  26    35793.21    37005.87   1531.61 o 
   6   2  26    23311.28    23521.62    911.67 o 
  -9   3  26    74908.33    72410.58   1908.31 o 
  -7   3  26     7513.23     7167.25    543.81 o 
  -5   3  26     4590.65     6472.20   2304.96 o 
  -3   3  26    18660.33    19721.01    912.45 o 
  -1   3  26     3065.95     3103.82    387.36 o 
   1   3  26    43614.96    42970.62   1476.42 o 
   3   3  26    75130.59    76022.70   2241.81 o 
   5   3  26      754.79     1616.62    721.45 o 
   7   3  26    27842.79    25769.77    994.86 o 
  -8   4  26     6543.91     6162.51    655.86 o 
  -6   4  26      347.68      471.00    246.87 o 
  -4   4  26     2080.31     1559.67    334.13 o 
  -2   4  26    32628.40    35369.08   1313.75 o 
   0   4  26    22350.09    26692.86   4401.66 o 
   2   4  26    84509.38    86884.85   2471.20 o 
   4   4  26      697.57      476.56    272.41 o 
   6   4  26    18873.92    19347.09   1591.47 o 
  -7   5  26    17721.99    17383.54   1792.95 o 
  -5   5  26    86794.05    81355.28   2473.65 o 
  -3   5  26     6324.50     6338.31    593.83 o 
  -1   5  26    63426.17    63186.59   1952.26 o 
   1   5  26    20334.71    19247.46    954.46 o 
   3   5  26    23837.09    23752.56   2150.30 o 
  -4   6  26     3356.73     3518.91    522.58 o 
  -2   6  26      369.60      719.64    357.36 o 
   0   6  26    24119.89    25568.21   1149.19 o 
   2   6  26    40426.94    44980.01   1632.55 o 
  -9   1  27    44804.51    39986.80   1258.77 o 
  -7   1  27     1060.45     1119.00    238.26 o 
  -5   1  27    29742.07    27523.64    760.84 o 
  -3   1  27    81364.55    82345.73   1566.47 o 
  -1   1  27   127047.32   130218.45   2229.93 o 
   1   1  27    26615.72    30634.89    997.27 o 
   3   1  27    95172.98    92119.71   2040.00 o 
   5   1  27     7394.57     7676.42    537.86 o 
   7   1  27    22555.93    22819.18    934.04 o 
 -10   2  27     8654.33     8486.98    620.11 o 
  -8   2  27     9384.25     9105.21    584.81 o 
  -6   2  27     2724.80     3722.87    587.53 o 
  -4   2  27    39293.39    39411.18   1158.65 o 
  -2   2  27   210863.73   213137.70   4851.10 o 
   0   2  27    13748.54    13868.24    507.10 o 
   2   2  27    92856.90    94002.53   2051.83 o 
   4   2  27    32100.35    31464.90   1279.08 o 
   6   2  27     9230.21    10398.70    869.80 o 
  -9   3  27     8984.13     9220.92    638.00 o 
  -7   3  27     3119.05     4087.46    434.45 o 
  -5   3  27     2018.53     2177.72    489.21 o 
  -3   3  27      267.93     1121.72    653.10 o 
  -1   3  27     4048.34     3818.33    429.39 o 
   1   3  27      362.02      452.77    234.27 o 
   3   3  27      944.43     1541.03    353.04 o 
   5   3  27     5944.20     5976.22    628.02 o 
  -8   4  27     9521.37     8509.75    758.84 o 
  -6   4  27    20068.34    19058.48   1001.93 o 
  -4   4  27    44937.39    44266.59   1587.90 o 
  -2   4  27   110099.23   108868.88   2884.05 o 
   0   4  27      974.90      949.70    304.48 o 
   2   4  27    82985.69    86781.58   2498.95 o 
   4   4  27    18680.31    18527.97    995.10 o 
  -7   5  27    31052.46    30972.35   1403.30 o 
  -5   5  27      207.06      308.58    243.97 o 
  -3   5  27    76254.48    75104.94   2592.69 o 
  -1   5  27    36250.89    35581.70   1827.45 o 
   1   5  27     2158.53     2140.98    405.91 o 
   3   5  27    35330.94    36582.69   3072.66 o 
  -4   6  27       43.66      468.25    268.68 o 
  -2   6  27     5851.84     7839.68    889.70 o 
   0   6  27    25675.31    26791.83   1207.85 o 
 -10   0  28      465.65      678.71    277.33 o 
  -8   0  28    97622.28    91799.54   2564.02 o 
  -6   0  28   215364.98   217756.02   5025.89 o 
  -4   0  28     1852.22     2056.99    399.87 o 
  -2   0  28   123808.94   121886.59   3027.21 o 
   0   0  28    64833.73    65760.72   1875.03 o 
   2   0  28    50634.52    49052.84   2147.84 o 
   4   0  28     3118.70     3047.40    605.04 o 
   6   0  28    11570.21    10808.21   1085.63 o 
  -9   1  28      220.17      243.89    179.65 o 
  -7   1  28    11429.10    10918.10    861.71 o 
  -5   1  28    11287.62    10131.84    453.37 o 
  -3   1  28     1632.12     1917.36    224.38 o 
  -1   1  28     5162.54     6395.90    475.36 o 
   1   1  28     3235.87     3557.12    294.84 o 
   3   1  28     8890.92     9349.29    744.73 o 
   5   1  28    12787.80    13858.99    683.19 o 
  -8   2  28      254.45      385.72    206.66 o 
  -6   2  28    32539.44    32890.53   1091.27 o 
  -4   2  28      975.96     1333.35    257.42 o 
  -2   2  28      551.26     1040.62    261.29 o 
   0   2  28     2909.91     2985.29    303.15 o 
   2   2  28    42306.50    41614.91   1180.58 o 
   4   2  28     9974.59     9733.56    576.51 o 
   6   2  28     4190.63     3179.83    412.91 o 
  -9   3  28    21454.57    20008.39    903.88 o 
  -7   3  28   167119.05   165625.25   3477.27 o 
  -5   3  28    53069.39    53103.64   1793.19 o 
  -3   3  28    83049.34    86972.50   2447.73 o 
  -1   3  28   103827.48   108534.49   2823.32 o 
   1   3  28    23520.21    23716.70   1068.25 o 
   3   3  28      205.78      652.45    271.66 o 
   5   3  28     7780.16     8874.47    761.45 o 
  -6   4  28     2172.52     1687.10    371.38 o 
  -4   4  28     1498.52     1600.12    349.98 o 
  -2   4  28    12119.50    12233.94   1129.99 o 
   0   4  28     1723.06     1894.21    391.08 o 
   2   4  28    10070.77    10378.74    740.62 o 
   4   4  28     7847.17     7927.15   1324.07 o 
  -5   5  28     8294.93     6898.60    673.60 o 
  -3   5  28     5531.12     5755.79    597.68 o 
  -1   5  28      209.92      337.64    280.96 o 
   1   5  28    23141.58    23281.84   1106.83 o 
  -9   1  29     1498.33     1271.07    286.87 o 
  -7   1  29    43595.90    41500.46   1272.25 o 
  -5   1  29    29086.49    29746.33    826.06 o 
  -3   1  29    51939.16    52703.52   1168.21 o 
  -1   1  29     1265.40     1412.50    232.71 o 
   1   1  29      874.77      695.32    194.54 o 
   3   1  29     7122.07     8282.94    684.79 o 
   5   1  29   105302.05   108310.73   2443.20 o 
  -8   2  29    18120.99    19322.32    850.83 o 
  -6   2  29    46007.06    48948.89   1424.38 o 
  -4   2  29    32262.82    33579.80   1080.33 o 
  -2   2  29     2015.39     1725.39    325.63 o 
   0   2  29      841.13      853.99    253.07 o 
   2   2  29     1472.36     2161.21    310.04 o 
   4   2  29    35050.60    37276.42   1173.52 o 
  -7   3  29      978.55     1392.45    365.18 o 
  -5   3  29     2648.42     2754.72    706.70 o 
  -3   3  29    13279.08    14488.00    817.64 o 
  -1   3  29      298.63      604.20    237.01 o 
   1   3  29     2483.01     2556.01    440.20 o 
   3   3  29       79.89      112.39    234.41 o 
  -6   4  29    27432.82    27460.71   1281.65 o 
  -4   4  29    76285.48    80043.86   2416.69 o 
  -2   4  29    33915.52    33940.86   1331.43 o 
   0   4  29     2759.16     3051.09    613.67 o 
   2   4  29    11936.24    12468.68    875.53 o 
  -3   5  29     5170.33     5689.87    603.12 o 
  -1   5  29      420.19      315.46    295.74 o 
   1   5  29      414.45      154.86    251.65 o 
  -8   0  30    41466.83    39916.63   1489.28 o 
  -6   0  30      144.28      866.72    280.14 o 
  -4   0  30      825.80      874.20    332.71 o 
  -2   0  30     1673.47     1634.17    319.30 o 
   0   0  30   139060.39   137851.45   3391.77 o 
   2   0  30    81780.63    77121.41   3030.14 o 
   4   0  30    11645.50    10049.13   1001.83 o 
  -7   1  30      660.83      685.28    225.63 o 
  -5   1  30    12377.91    11715.67    609.99 o 
  -3   1  30     1619.85     2373.14    258.51 o 
  -1   1  30     6373.17     6535.10    427.51 o 
   1   1  30     8046.60     7938.00    932.21 o 
   3   1  30      775.39     1548.78    299.12 o 
   5   1  30     6795.09     8334.25    597.10 o 
  -8   2  30    43978.41    45789.16   1428.95 o 
  -6   2  30     4134.45     4584.01    672.09 o 
  -4   2  30    28606.26    27229.26   1038.09 o 
  -2   2  30     2264.19     3003.32    416.59 o 
   0   2  30    40724.58    39927.31   1388.86 o 
   2   2  30      322.91      261.45    195.94 o 
   4   2  30    20425.69    20933.83    865.73 o 
  -7   3  30    12765.95    11294.88    820.58 o 
  -5   3  30      206.48      287.32    317.31 o 
  -3   3  30     1616.76     1485.48    344.72 o 
  -1   3  30    50674.63    49875.52   1870.58 o 
   1   3  30   153813.27   152082.66   5190.31 o 
   3   3  30     1390.48     1838.50    737.51 o 
  -4   4  30     1221.44     1740.06    388.10 o 
  -2   4  30     1828.71     2733.62    436.43 o 
   0   4  30      207.95       72.70    247.69 o 
   2   4  30     6845.03     6280.95    658.26 o 
  -7   1  31     1184.99     1511.85    298.68 o 
  -5   1  31    61924.21    59836.04   1604.55 o 
  -3   1  31    39348.69    37758.61    963.96 o 
  -1   1  31     1851.88     1897.82    402.53 o 
   1   1  31    20214.61    20886.85    932.56 o 
   3   1  31    67712.55    68990.17   1746.27 o 
  -6   2  31     5357.95     5997.73    512.89 o 
  -4   2  31   111812.28   108852.23   5953.69 o 
  -2   2  31    17693.75    17167.91   1531.09 o 
   0   2  31    23896.36    24874.53   1475.02 o 
   2   2  31    78727.25    78666.68   3169.39 o 
  -5   3  31    18387.20    17574.67   1186.67 o 
  -3   3  31     4993.34     4755.69    538.20 o 
  -1   3  31     7532.54     7662.23    872.44 o 
   1   3  31     3092.96     3699.26    670.35 o 
  -4   4  31    53813.75    55753.96   1937.72 o 
  -2   4  31     5720.72     5315.22    574.78 o 
   0   4  31     3678.37     4071.41    696.23 o 
  -6   0  32     3069.11     2973.34    518.17 o 
  -4   0  32    30662.52    30390.40   1222.65 o 
  -2   0  32   130880.96   131291.25   3332.64 o 
   0   0  32     8219.89     7227.24    808.37 o 
   2   0  32     7162.82     7667.16    877.37 o 
  -5   1  32    10912.38    13713.24    693.39 o 
  -3   1  32    54213.12    52467.62   1447.48 o 
  -1   1  32    59045.02    57741.18   1450.86 o 
   1   1  32      413.51      256.37    217.82 o 
   3   1  32     9490.71    10063.02    720.16 o 
  -6   2  32     2423.23     3336.98    427.30 o 
  -4   2  32     1471.75     2097.72    392.82 o 
  -2   2  32   108806.44   110882.15   5436.14 o 
   0   2  32    36515.76    34885.47   1842.24 o 
   2   2  32     6941.18     6033.18    802.21 o 
  -3   3  32    75329.04    75923.17   2311.36 o 
  -1   3  32    66020.63    75117.74   3125.03 o 
  -5   1  33    42267.53    42880.03   1631.94 o 
  -3   1  33    12543.51    12755.73   1091.38 o 
  -1   1  33     8047.78     8087.00    507.45 o 
   1   1  33    25304.82    26788.42   1113.99 o 
  -4   2  33     3134.28     3216.18    475.74 o 
  -2   2  33    11623.93    11783.92    754.40 o 
   0   2  33     1869.26     2075.14    538.50 o 
  -2   0  34    22432.46    23994.19   1089.14 o 
                                                 
